# Supplementary material for: Global isoform-specific transcript alterations and deregulated networks in clear cell renal cell carcinoma
Source: Oncotarget. 2018 May 4;9(34):23670–80. doi: 10.18632/oncotarget.25330 (PMC5955119; doi:10.18632/oncotarget.25330)
Supplement: Supplementary file 2 [file oncotarget-09-23670-s002.xls]

## Sheet: sleuth DETs FDR<0.005
Supplementary Table 1: Computational findings for all analyses and Supplementary Materials and Methods
target_id	pval	qval	b	se_b	mean_obs	var_obs	tech_var	sigma_sq	smooth_sigma_sq	final_sigma_sq	ens_gene	ext_gene
ENST00000368444.7	8.72859e-47	8.25154e-45	6.90843	0.480961	4.06247	17.7768	0.139709	5.64337	0.432814	5.64337	ENSG00000164434	FABP7
ENST00000378357.8	1.50049e-82	3.97175e-80	6.71525	0.348902	5.73061	14.4001	0.276483	2.76682	0.281715	2.76682	ENSG00000107159	CA9
ENST00000340888.7	6.03901e-56	8.01612e-54	6.48972	0.411833	3.5993	14.8328	0.435999	3.80416	0.466593	3.80416	ENSG00000130822	PNCK
ENST00000493245.1	8.42107e-85	2.33911e-82	6.13774	0.314537	4.82189	11.9615	0.264556	2.20879	0.371908	2.20879	ENSG00000107159	CA9
ENST00000521362.1	5.41711e-117	3.12515e-114	6.02475	0.26202	3.24578	10.8651	0.295497	1.42086	0.498174	1.42086	ENSG00000170231	FABP6
ENST00000378585.6	3.08218e-115	1.661e-112	6.01816	0.263754	3.14326	10.8676	0.311288	1.42786	0.506658	1.42786	ENSG00000187730	GABRD
ENST00000440322.5	2.82234e-64	4.95131e-62	5.77208	0.340989	4.00795	11.2908	0.191805	2.71503	0.436905	2.71503	ENSG00000224490	TTC21B-AS1
ENST00000515291.1	1.03914e-57	1.45669e-55	5.59243	0.349246	2.52272	10.9163	0.109605	2.93972	0.589112	2.93972	ENSG00000178776	C5orf46
ENST00000449049.7	8.92283e-83	2.38287e-80	5.57589	0.289299	2.65032	9.92235	0.663245	1.42911	0.56717	1.42911	ENSG00000182199	SHMT2
ENST00000447676.6	2.03433e-42	1.65387e-40	5.50377	0.403223	2.38358	11.673	0.20994	3.85478	0.616434	3.85478	ENSG00000130822	PNCK
ENST00000245903.3	1.04627e-53	1.27589e-51	5.47349	0.354756	4.61906	10.6799	0.20643	2.93986	0.388186	2.93986	ENSG00000125726	CD70
ENST00000425350.1	1.92789e-73	4.28406e-71	5.33627	0.294372	3.5465	9.33534	0.128017	2.03835	0.47089	2.03835	ENSG00000233610	LINC00462
ENST00000181796.6	1.19354e-37	7.75695e-36	5.33585	0.416062	4.56961	11.4737	0.829438	3.49826	0.392066	3.49826	ENSG00000065809	FAM107B
ENST00000423145.7	9.96276e-57	1.35646e-54	5.20318	0.327829	3.21644	9.49631	0.284837	2.40196	0.500613	2.40196	ENSG00000125726	CD70
ENST00000358229.6	6.62229e-64	1.14833e-61	5.15826	0.305635	3.04931	9.03085	0.599414	1.73591	0.514765	1.73591	ENSG00000154269	ENPP3
ENST00000527933.2	7.97444e-85	2.22191e-82	5.08862	0.260736	2.46319	8.22133	0.153861	1.54573	0.600258	1.54573	ENSG00000171766	GATM
ENST00000426664.6	1.05412e-35	6.2743e-34	5.05906	0.405616	5.72531	10.5347	1.54885	2.56426	0.282282	2.56426	ENSG00000172765	TMCC1
ENST00000265634.3	9.13916e-62	1.47665e-59	5.04353	0.304125	5.89447	8.71248	0.0359221	2.27638	0.264431	2.27638	ENSG00000106236	NPTX2
ENST00000555173.1	7.17443e-91	2.26553e-88	5.0396	0.249296	5.97687	7.95155	0.287285	1.26643	0.255978	1.26643	ENSG00000185633	NDUFA4L2
ENST00000521098.2	7.69959e-92	2.50159e-89	5.0286	0.247407	4.41698	7.90037	0.448523	1.08174	0.404038	1.08174	ENSG00000184661	CDCA2
ENST00000308453.5	8.36709e-28	3.16392e-26	5.02137	0.459449	3.48584	11.5912	0.647237	4.6301	0.476137	4.6301	ENSG00000124564	SLC17A3
ENST00000488994.5	1.54365e-38	1.05086e-36	4.9968	0.384896	2.68397	9.97128	0.422971	3.28066	0.561688	3.28066	ENSG00000130822	PNCK
ENST00000510323.1	1.60798e-84	4.45272e-82	4.86234	0.249601	2.67027	7.51209	0.178053	1.37946	0.563909	1.37946	ENSG00000172765	TMCC1
ENST00000456816.5	7.34462e-80	1.86721e-77	4.8139	0.254391	3.4747	7.45346	0.177288	1.44059	0.477142	1.44059	ENSG00000214145	LINC00887
ENST00000243347.4	5.86702e-86	1.67623e-83	4.77339	0.24293	5.46255	7.21432	0.0603125	1.41506	0.310569	1.41506	ENSG00000123610	TNFAIP6
ENST00000588802.5	2.50522e-42	2.02572e-40	4.77252	0.350039	3.70587	8.78399	1.04432	2.01886	0.458491	2.01886	ENSG00000130208	APOC1
ENST00000535653.1	3.92332e-29	1.61818e-27	4.77217	0.425957	2.4223	10.2411	0.360727	4.17525	0.608365	4.17525	ENSG00000172927	MYEOV
ENST00000469406.5	2.42437e-41	1.87768e-39	4.7098	0.349712	2.46202	8.62815	0.549693	2.50777	0.600484	2.50777	ENSG00000134716	CYP2J2
ENST00000393962.6	7.73385e-45	6.83046e-43	4.70239	0.334696	5.23473	8.35622	0.511702	2.28884	0.334469	2.28884	ENSG00000167772	ANGPTL4
ENST00000452288.1	6.05931e-66	1.10389e-63	4.64207	0.270641	1.90757	7.2543	0.0682629	1.7629	0.751921	1.7629	ENSG00000233456	LINC01077
ENST00000616445.4	1.39289e-31	6.53574e-30	4.61717	0.394884	2.36948	9.24235	0.917819	2.98051	0.619478	2.98051	ENSG00000149927	DOC2A
ENST00000554503.5	3.8415e-108	1.77294e-105	4.61077	0.208715	8.58535	6.44654	0.0092212	1.07983	0.119856	1.07983	ENSG00000185633	NDUFA4L2
ENST00000556732.1	5.51646e-110	2.6268e-107	4.58095	0.205589	7.05757	6.34526	0.314645	0.742026	0.172311	0.742026	ENSG00000185633	NDUFA4L2
ENST00000466095.5	1.40147e-43	1.1944e-41	4.55441	0.329004	2.5098	7.9168	0.595176	2.11091	0.591471	2.11091	ENSG00000134716	CYP2J2
ENST00000555116.5	6.38293e-40	4.61772e-38	4.54808	0.343928	3.21966	8.15078	1.32973	1.62742	0.500347	1.62742	ENSG00000182199	SHMT2
ENST00000618724.1	4.5959e-71	9.59669e-69	4.53491	0.254426	2.65064	6.79525	0.105546	1.51277	0.567117	1.51277	ENSG00000273585	LINC02348
ENST00000621716.2	5.99001e-36	3.6253e-34	4.52968	0.361868	4.82014	8.42196	0.0455457	3.22817	0.372052	3.22817	ENSG00000276996	SLC6A3
ENST00000270349.11	5.99001e-36	3.6253e-34	4.52968	0.361868	4.82014	8.42196	0.0455457	3.22817	0.372052	3.22817	ENSG00000142319	SLC6A3
ENST00000545255.1	1.66825e-36	1.03497e-34	4.51058	0.357456	3.5517	8.29983	0.548244	2.64613	0.470457	2.64613	ENSG00000166741	NNMT
ENST00000425237.5	8.81173e-60	1.32172e-57	4.44133	0.272359	2.87029	6.81692	0.45233	1.40215	0.533726	1.40215	ENSG00000119408	NEK6
ENST00000492633.5	5.2829e-50	5.62657e-48	4.40147	0.296028	2.54336	7.06083	0.253439	1.93737	0.585404	1.93737	ENSG00000134716	CYP2J2
ENST00000579755.1	1.31374e-67	2.49963e-65	4.40095	0.253316	2.56091	6.47902	0.379111	1.22512	0.582306	1.22512	ENSG00000147889	CDKN2A
ENST00000550114.5	7.03669e-132	5.65429e-129	4.37528	0.179048	2.18669	5.62747	0.133964	0.667493	0.664844	0.667493	ENSG00000129521	EGLN3
ENST00000592176.1	8.8482e-49	9.00805e-47	4.36301	0.297238	2.78255	6.99349	0.533131	1.67563	0.546006	1.67563	ENSG00000130208	APOC1
ENST00000395868.7	5.76814e-30	2.50901e-28	4.35845	0.383263	2.88797	8.43214	0.399594	3.27266	0.531538	3.27266	ENSG00000087494	PTHLH
ENST00000624301.3	2.5806e-28	1.01418e-26	4.30032	0.389686	2.91205	8.42792	0.858619	2.93776	0.528691	2.93776	ENSG00000276043	UHRF1
ENST00000546191.5	1.13418e-30	5.09093e-29	4.29983	0.373475	3.61403	8.12068	1.09793	2.38915	0.465432	2.38915	ENSG00000119408	NEK6
ENST00000545068.5	3.14448e-18	6.01731e-17	4.29631	0.493481	5.37248	10.6878	1.08997	4.99812	0.320169	4.99812	ENSG00000198815	FOXJ3
ENST00000592885.5	2.04766e-46	1.91762e-44	4.29165	0.300019	2.06968	6.87863	0.624868	1.62541	0.69873	1.62541	ENSG00000130208	APOC1
ENST00000440005.6	6.41392e-61	1.00739e-58	4.28351	0.260139	5.20879	6.30818	0.074144	1.61767	0.337065	1.61767	ENSG00000283406	DGCR5
ENST00000635900.1	9.02497e-17	1.53018e-15	4.27214	0.513666	2.68233	11.1386	0.408299	6.18802	0.561953	6.18802	ENSG00000236318	AC019117.2
ENST00000542064.1	1.63543e-34	9.04636e-33	4.26115	0.347787	3.03369	7.57856	0.159833	2.86406	0.516195	2.86406	ENSG00000255774	AP000439.2
ENST00000354352.9	1.64413e-28	6.5414e-27	4.25773	0.384417	2.26828	8.23494	0.328517	3.3659	0.643218	3.3659	ENSG00000018280	SLC11A1
ENST00000417956.6	6.70364e-22	1.70234e-20	4.2408	0.440918	3.72128	9.35264	1.68773	3.17247	0.457367	3.17247	ENSG00000048740	CELF2
ENST00000640423.1	4.58479e-51	5.11298e-49	4.23925	0.28203	1.66492	6.50662	0.736599	1.25192	0.848128	1.25192	ENSG00000187730	GABRD
ENST00000389354.6	1.22503e-21	3.06419e-20	4.21993	0.441604	2.357	9.32301	1.5342	3.34114	0.622221	3.34114	ENSG00000109794	FAM149A
ENST00000468257.1	4.84459e-37	3.06179e-35	4.19924	0.330243	2.04452	7.1519	0.318145	2.40837	0.706484	2.40837	ENSG00000134716	CYP2J2
ENST00000329582.8	1.91368e-20	4.398e-19	4.19282	0.452444	3.02599	9.50529	0.72195	4.3957	0.516911	4.3957	ENSG00000174564	IL20RB
ENST00000372126.3	3.77116e-21	9.12838e-20	4.18286	0.443156	2.6924	9.27835	0.157026	4.75266	0.560328	4.75266	ENSG00000188373	C10orf99
ENST00000509714.5	1.53689e-17	2.77352e-16	4.17262	0.489495	3.63609	10.3263	0.287453	5.70268	0.463722	5.70268	ENSG00000124564	SLC17A3
ENST00000613496.4	4.97142e-15	7.19776e-14	4.14651	0.529728	5.64409	11.2862	2.24249	4.7728	0.291005	4.7728	ENSG00000115756	HPCAL1
ENST00000234371.9	3.46054e-30	1.5207e-28	4.14236	0.362841	2.6106	7.5912	0.197968	3.09337	0.573776	3.09337	ENSG00000116014	KISS1R
ENST00000542647.5	8.08592e-23	2.18794e-21	4.13572	0.420579	2.68049	8.69674	1.17444	3.24774	0.562252	3.24774	ENSG00000166741	NNMT
ENST00000523562.5	9.7994e-42	7.75652e-40	4.11808	0.304268	3.48766	6.57358	0.442001	1.87248	0.475974	1.87248	ENSG00000102878	HSF4
ENST00000615892.4	3.18843e-18	6.0988e-17	4.11748	0.473027	3.40537	9.81858	1.09712	4.49673	0.483729	4.49673	ENSG00000146112	PPP1R18
ENST00000623565.3	8.66406e-43	7.17331e-41	4.10584	0.299445	2.14722	6.47609	0.205546	2.03614	0.675888	2.03614	ENSG00000082929	LINC01587
ENST00000468734.1	2.66555e-24	8.05006e-23	4.10071	0.403168	2.4263	8.269	1.02886	3.03475	0.607554	3.03475	ENSG00000172578	KLHL6
ENST00000556785.1	2.01674e-27	7.45077e-26	4.0892	0.376921	4.80725	7.73847	1.22921	2.32251	0.373113	2.32251	ENSG00000129521	EGLN3
ENST00000468248.5	1.81969e-90	5.68634e-88	4.08124	0.202348	3.63687	5.21947	0.288515	0.735107	0.463662	0.735107	ENSG00000061656	SPAG4
ENST00000546215.5	1.01418e-30	4.56368e-29	4.06103	0.352438	2.86357	7.23858	0.876816	2.2285	0.534581	2.2285	ENSG00000073060	SCARB1
ENST00000604539.1	2.13809e-88	6.39275e-86	4.01523	0.201444	1.90795	5.07547	0.111027	0.903466	0.751787	0.903466	ENSG00000271275	AC007326.1
ENST00000481454.1	1.13861e-63	1.95556e-61	4.00623	0.237827	3.06305	5.45277	0.219589	1.19445	0.513532	1.19445	ENSG00000135245	HILPDA
ENST00000619321.1	1.26849e-10	1.1529e-09	4.0034	0.622525	2.9343	13.6379	1.70776	7.98069	0.526186	7.98069	ENSG00000141526	SLC16A3
ENST00000357639.7	5.50792e-32	2.66934e-30	3.9891	0.338893	7.37735	6.86064	0.210841	2.66037	0.156681	2.66037	ENSG00000154269	ENPP3
ENST00000301455.6	9.7515e-72	2.07472e-69	3.98103	0.222273	8.60496	5.22483	0.00931184	1.22582	0.119489	1.22582	ENSG00000167772	ANGPTL4
ENST00000407622.2	9.91389e-67	1.83207e-64	3.97822	0.230528	6.84996	5.31167	0.0262472	1.30233	0.184175	1.30233	ENSG00000050767	COL23A1
ENST00000397644.2	3.75599e-55	4.83588e-53	3.9703	0.25382	2.60448	5.57497	0.26036	1.35025	0.574808	1.35025	ENSG00000214145	LINC00887
ENST00000638771.1	9.75267e-83	2.59678e-80	3.95491	0.205246	1.71453	4.81769	0.226601	0.650116	0.826545	0.826545	ENSG00000187730	GABRD
ENST00000573763.1	6.03934e-39	4.20033e-37	3.95442	0.302931	3.12662	6.21986	0.780014	1.51416	0.508051	1.51416	ENSG00000132386	SERPINF1
ENST00000538310.1	2.84316e-30	1.25184e-28	3.94284	0.344849	2.32296	6.86875	0.333364	2.63966	0.629953	2.63966	ENSG00000087494	PTHLH
ENST00000373091.7	6.12596e-40	4.43896e-38	3.94034	0.297901	4.91659	6.11699	0.051058	2.16756	0.363952	2.16756	ENSG00000163873	GRIK3
ENST00000367969.8	1.18273e-23	3.40943e-22	3.93986	0.393	2.89741	7.74205	0.86288	2.99835	0.530404	2.99835	ENSG00000203747	FCGR3A
ENST00000349880.8	5.19774e-19	1.06386e-17	3.9394	0.442233	2.82276	8.75876	2.38976	2.49949	0.540064	2.49949	ENSG00000166833	NAV2
ENST00000423636.6	2.64609e-31	1.22374e-29	3.93915	0.338478	1.86824	6.75366	0.492733	2.37144	0.766052	2.37144	ENSG00000054356	PTPRN
ENST00000417355.1	7.97367e-75	1.82597e-72	3.9329	0.214889	1.7371	5.04874	0.095136	1.05929	0.817078	1.05929	ENSG00000230432	AC114803.1
ENST00000630314.1	7.89571e-32	3.76571e-30	3.93104	0.334826	2.35128	6.67669	0.259082	2.54362	0.623494	2.54362	ENSG00000276996	SLC6A3
ENST00000512002.2	7.89571e-32	3.76571e-30	3.93104	0.334826	2.35128	6.67669	0.259082	2.54362	0.623494	2.54362	ENSG00000142319	SLC6A3
ENST00000425900.1	2.23716e-50	2.42284e-48	3.92926	0.263251	2.22077	5.61378	0.138222	1.59431	0.65561	1.59431	ENSG00000232271	AL096799.1
ENST00000588750.5	1.98328e-41	1.54403e-39	3.90102	0.28934	5.91823	5.91473	0.259322	1.83362	0.261975	1.83362	ENSG00000130208	APOC1
ENST00000594936.1	4.31021e-30	1.88395e-28	3.90089	0.342263	2.39864	6.74169	0.314092	2.61451	0.613246	2.61451	ENSG00000125730	C3
ENST00000487335.5	2.80852e-31	1.29753e-29	3.89983	0.335246	2.35191	6.62194	0.777724	2.03202	0.623354	2.03202	ENSG00000065809	FAM107B
ENST00000540947.6	1.20897e-28	4.8573e-27	3.8629	0.347906	3.67722	6.76358	0.369753	2.65621	0.460609	2.65621	ENSG00000172824	CES4A
ENST00000511918.5	4.03294e-38	2.69653e-36	3.83822	0.297341	1.78168	5.90816	0.18922	2.02108	0.799009	2.02108	ENSG00000248323	LUCAT1
ENST00000593998.5	3.61537e-50	3.88272e-48	3.82236	0.256641	1.56344	5.31948	0.368228	1.27838	0.89571	1.27838	ENSG00000167772	ANGPTL4
ENST00000518237.5	3.14488e-32	1.54408e-30	3.8203	0.323256	2.07859	6.2715	0.574013	2.03835	0.696024	2.03835	ENSG00000131203	IDO1
ENST00000453748.5	1.2005e-22	3.20312e-21	3.80882	0.388913	3.70959	7.40655	0.573774	3.20755	0.458219	3.20755	ENSG00000132780	NASP
ENST00000405162.2	4.04641e-18	7.66664e-17	3.80147	0.438084	2.05202	8.39876	0.801983	3.99596	0.704154	3.99596	ENSG00000172348	RCAN2
ENST00000397077.5	3.20566e-18	6.13046e-17	3.7993	0.436503	2.19144	8.36038	0.820482	3.94289	0.663542	3.94289	ENSG00000157087	ATP2B2
ENST00000611716.4	2.2334e-11	2.2232e-10	3.79865	0.56782	3.08644	11.6229	2.16456	5.89593	0.511477	5.89593	ENSG00000140479	PCSK6
ENST00000201015.8	6.72563e-21	1.59538e-19	3.79708	0.404894	2.9968	7.69793	0.789926	3.30854	0.519705	3.30854	ENSG00000087494	PTHLH
ENST00000390654.7	1.81795e-69	3.6117e-67	3.79218	0.215254	5.92995	4.77813	0.0684781	1.08988	0.260767	1.08988	ENSG00000050767	COL23A1
ENST00000475244.5	3.05831e-24	9.19609e-23	3.77027	0.371169	3.92823	6.99901	0.983521	2.46065	0.442675	2.46065	ENSG00000082684	SEMA5B
ENST00000304494.9	1.17559e-50	1.29657e-48	3.76379	0.251443	2.55488	5.14192	0.288669	1.29193	0.583364	1.29193	ENSG00000147889	CDKN2A
ENST00000315453.3	2.68571e-44	2.33758e-42	3.76369	0.26958	1.73941	5.37559	0.201339	1.6155	0.816123	1.6155	ENSG00000180658	OR2A4
ENST00000395681.5	1.31564e-14	1.82524e-13	3.75982	0.488016	4.54688	9.46362	2.03018	3.92382	0.393845	3.92382	ENSG00000025708	TYMP
ENST00000522295.5	2.48439e-22	6.50342e-21	3.75744	0.386578	2.26261	7.26357	1.06186	2.67421	0.644658	2.67421	ENSG00000102878	HSF4
ENST00000523395.5	1.58517e-28	6.31519e-27	3.75405	0.338841	2.44309	6.40014	0.423478	2.44686	0.604194	2.44686	ENSG00000076554	TPD52
ENST00000415380.6	4.48908e-33	2.3232e-31	3.73961	0.312138	2.1025	5.94263	0.676727	1.75902	0.68887	1.75902	ENSG00000073060	SCARB1
ENST00000399916.5	1.32364e-43	1.12913e-41	3.73197	0.269512	2.60057	5.31465	0.654302	1.16161	0.575471	1.16161	ENSG00000020633	RUNX3
ENST00000592535.5	8.62946e-70	1.72968e-67	3.73149	0.211304	5.29717	4.62112	0.231551	0.884685	0.328066	0.884685	ENSG00000130208	APOC1
ENST00000409508.7	1.11905e-12	1.28082e-11	3.71808	0.522569	4.26823	10.2489	1.0698	5.75715	0.415997	5.75715	ENSG00000105877	DNAH11
ENST00000407623.7	7.86198e-26	2.6196e-24	3.69901	0.351989	3.54461	6.52134	0.931444	2.16596	0.471048	2.16596	ENSG00000100243	CYB5R3
ENST00000539239.5	1.58045e-27	5.87752e-26	3.68521	0.338987	3.03979	6.27329	0.59937	2.27344	0.515633	2.27344	ENSG00000087494	PTHLH
ENST00000442921.6	7.51867e-35	4.24237e-33	3.68196	0.298981	1.63307	5.6356	1.05099	1.18375	0.862557	1.18375	ENSG00000151490	PTPRO
ENST00000594348.1	1.70685e-41	1.33112e-39	3.67392	0.272272	2.09092	5.24308	0.517209	1.33609	0.692314	1.33609	ENSG00000167772	ANGPTL4
ENST00000257549.8	2.04415e-52	2.37992e-50	3.65325	0.23978	4.4628	4.79311	0.068322	1.36904	0.40043	1.36904	ENSG00000135094	SDS
ENST00000586638.5	2.05753e-22	5.40805e-21	3.64992	0.374777	2.26697	6.84011	1.15385	2.3576	0.643549	2.3576	ENSG00000130208	APOC1
ENST00000330333.10	1.21978e-12	1.38993e-11	3.64293	0.512864	3.52391	9.86056	0.64517	5.93056	0.472802	5.93056	ENSG00000182240	BACE2
ENST00000356535.4	2.41509e-64	4.24513e-62	3.6406	0.214954	2.90246	4.49044	0.22311	0.932024	0.529807	0.932024	ENSG00000164434	FABP7
ENST00000399539.4	1.03038e-43	8.82316e-42	3.62695	0.261588	1.8424	5.01532	0.204387	1.50631	0.775615	1.50631	ENSG00000237517	DGCR5
ENST00000520337.1	7.87454e-29	3.1894e-27	3.62388	0.325259	2.88024	5.93441	1.03786	1.60697	0.532484	1.60697	ENSG00000164932	CTHRC1
ENST00000554975.5	1.51076e-38	1.03081e-36	3.6026	0.277468	1.45194	5.18272	0.738794	1.18591	0.953636	1.18591	ENSG00000182199	SHMT2
ENST00000370602.5	1.59491e-19	3.39974e-18	3.59352	0.397599	2.66676	7.17315	1.38354	2.56858	0.56448	2.56858	ENSG00000155265	GOLGA7B
ENST00000264613.10	3.30884e-20	7.46517e-19	3.59063	0.389928	6.82725	7.01843	0.172243	3.62886	0.185562	3.62886	ENSG00000047457	CP
ENST00000430275.6	3.9899e-48	3.96335e-46	3.58793	0.246153	2.26073	4.75029	0.455183	1.05959	0.645138	1.05959	ENSG00000088340	FER1L4
ENST00000341524.5	3.72257e-14	4.94204e-13	3.5863	0.473731	2.27108	8.80173	2.24336	3.36716	0.642513	3.36716	ENSG00000069424	KCNAB2
ENST00000493786.2	1.13514e-75	2.63296e-73	3.57322	0.194113	4.05792	4.1567	0.180625	0.761373	0.433161	0.761373	ENSG00000112715	VEGFA
ENST00000283635.7	5.60605e-22	1.43007e-20	3.56608	0.370059	3.61513	6.60035	0.707303	2.71629	0.465346	2.71629	ENSG00000153563	CD8A
ENST00000512683.1	2.2498e-67	4.25368e-65	3.5651	0.205571	3.97344	4.2554	0.171052	0.885434	0.439428	0.885434	ENSG00000112715	VEGFA
ENST00000249016.4	1.56099e-27	5.80994e-26	3.56447	0.327847	3.54042	5.86838	0.193675	2.49341	0.4714	2.49341	ENSG00000128285	MCHR1
ENST00000478818.1	2.64739e-77	6.26991e-75	3.55803	0.191185	2.83645	4.10142	0.364273	0.549521	0.538166	0.549521	ENSG00000272601	AC010655.3
ENST00000217169.7	2.23696e-19	4.70922e-18	3.55631	0.395102	2.17199	7.057	0.472903	3.42974	0.668913	3.42974	ENSG00000101197	BIRC7
ENST00000544232.5	3.57363e-22	9.27382e-21	3.53746	0.36534	4.46972	6.46314	0.959333	2.37751	0.399887	2.37751	ENSG00000142046	TMEM91
ENST00000504675.5	3.09987e-40	2.27924e-38	3.53424	0.26617	2.06333	4.90754	0.849675	0.921488	0.70067	0.921488	ENSG00000251442	LINC01094
ENST00000425497.5	2.92785e-27	1.072e-25	3.53229	0.326615	2.45737	5.79076	0.679418	1.98751	0.601387	1.98751	ENSG00000224397	SMIM25
ENST00000493710.1	6.50728e-56	8.59964e-54	3.53101	0.224143	2.98541	4.39181	0.346539	0.909461	0.520832	0.909461	ENSG00000240758	AC010655.2
ENST00000523190.5	4.161e-79	1.03447e-76	3.53026	0.187465	2.30811	3.95433	0.245128	0.570288	0.633448	0.633448	ENSG00000249859	PVT1
ENST00000300482.9	1.07602e-21	2.70122e-20	3.53007	0.368894	3.37129	6.51452	1.93591	1.46616	0.487064	1.46616	ENSG00000142185	TRPM2
ENST00000584272.5	3.51147e-28	1.36629e-26	3.52473	0.320208	2.60729	5.67475	0.75235	1.81098	0.574334	1.81098	ENSG00000102878	HSF4
ENST00000338312.10	3.47103e-29	1.43624e-27	3.51723	0.313639	2.71377	5.55837	0.659582	1.79966	0.556899	1.79966	ENSG00000091879	ANGPT2
ENST00000380183.8	5.00764e-26	1.68602e-24	3.51495	0.333128	2.53999	5.86626	0.669934	2.10443	0.586004	2.10443	ENSG00000179593	ALOX15B
ENST00000414120.1	1.23238e-80	3.18707e-78	3.51437	0.184801	4.77498	3.96405	0.0406548	0.813132	0.375749	0.813132	ENSG00000214145	LINC00887
ENST00000427707.5	9.9511e-43	8.20118e-41	3.51323	0.256413	3.22493	4.74396	0.41643	1.22726	0.49991	1.22726	ENSG00000154269	ENPP3
ENST00000613061.4	2.00164e-39	1.41287e-37	3.51226	0.267341	2.72853	4.88387	0.432807	1.35398	0.554546	1.35398	ENSG00000088340	FER1L4
ENST00000553474.5	1.02352e-12	1.17446e-11	3.51118	0.492637	2.84715	9.11922	1.77147	4.29581	0.536724	4.29581	ENSG00000182199	SHMT2
ENST00000274341.8	4.16911e-32	2.03144e-30	3.50996	0.297594	5.02121	5.30276	0.0405152	2.17354	0.35478	2.17354	ENSG00000145681	HAPLN1
ENST00000395680.5	2.40008e-16	3.91092e-15	3.49112	0.425736	2.82814	7.56327	2.19566	2.33562	0.53931	2.33562	ENSG00000025708	TYMP
ENST00000395872.5	2.69856e-17	4.77136e-16	3.48343	0.411805	2.01394	7.26096	0.961417	3.27816	0.71615	3.27816	ENSG00000087494	PTHLH
ENST00000521374.5	3.47137e-23	9.68121e-22	3.48037	0.35091	3.21529	6.10618	1.02873	2.04971	0.500708	2.04971	ENSG00000102878	HSF4
ENST00000621069.1	6.16232e-24	1.81714e-22	3.47658	0.344582	3.0008	5.9906	1.17385	1.79456	0.519314	1.79456	ENSG00000133619	KRBA1
ENST00000589078.1	4.70388e-34	2.53798e-32	3.47565	0.28568	1.91715	5.07026	0.451394	1.58894	0.748556	1.58894	ENSG00000130208	APOC1
ENST00000373122.8	8.56684e-40	6.15315e-38	3.46813	0.262702	1.55603	4.51682	0.825929	0.668621	0.899375	0.899375	ENSG00000095970	TREM2
ENST00000523779.1	5.16532e-33	2.66245e-31	3.46631	0.289608	2.42604	5.10981	0.687258	1.40956	0.607607	1.40956	ENSG00000131203	IDO1
ENST00000474204.1	1.0999e-34	6.14451e-33	3.46592	0.282142	2.78068	5.00349	0.330161	1.65995	0.546297	1.65995	ENSG00000047457	CP
ENST00000578845.2	2.0163e-53	2.44227e-51	3.46453	0.225167	2.35779	4.28576	0.465082	0.802421	0.622046	0.802421	ENSG00000147889	CDKN2A
ENST00000418395.1	1.55199e-45	1.40801e-43	3.46441	0.24461	2.55618	4.51157	0.208023	1.28782	0.583137	1.28782	ENSG00000243144	AC079760.2
ENST00000589781.1	4.87354e-36	2.96154e-34	3.46187	0.276202	1.93573	4.91433	0.29169	1.6155	0.742113	1.6155	ENSG00000130208	APOC1
ENST00000517838.5	7.46407e-73	1.6265e-70	3.45892	0.191598	2.03749	3.68872	0.209059	0.465224	0.708682	0.708682	ENSG00000249859	PVT1
ENST00000611967.4	3.4409e-29	1.42509e-27	3.45676	0.308226	2.4686	5.36856	0.386141	1.98894	0.599214	1.98894	ENSG00000140479	PCSK6
ENST00000256412.8	9.87239e-19	1.9731e-17	3.45343	0.390812	2.42384	6.79146	0.601812	3.21655	0.608051	3.21655	ENSG00000134028	ADAMDEC1
ENST00000530890.5	2.05896e-20	4.71861e-19	3.44208	0.371746	3.4007	6.41187	1.12557	2.32931	0.484194	2.32931	ENSG00000008517	IL32
ENST00000373113.7	1.13162e-63	1.95101e-61	3.43355	0.203825	5.50745	4.00521	0.185067	0.853553	0.305743	0.853553	ENSG00000095970	TREM2
ENST00000370188.7	1.64916e-17	2.97076e-16	3.43039	0.402809	2.20984	6.98701	0.307552	3.74882	0.658542	3.74882	ENSG00000117598	PLPPR5
ENST00000427581.6	2.74152e-53	3.30735e-51	3.43004	0.223214	1.88932	4.20404	0.323665	0.921949	0.758416	0.921949	ENSG00000104972	LILRB1
ENST00000440556.1	1.90488e-64	3.36143e-62	3.42221	0.201893	2.17764	3.96618	0.165528	0.853493	0.667344	0.853493	ENSG00000228271	LINC02048
ENST00000438934.5	4.37719e-61	6.89902e-59	3.41846	0.207313	5.97922	4.0146	0.0120075	1.06246	0.25574	1.06246	ENSG00000237517	DGCR5
ENST00000371204.3	3.44217e-45	3.07631e-43	3.41083	0.241784	6.97099	4.38454	0.0117659	1.44972	0.177083	1.44972	ENSG00000134716	CYP2J2
ENST00000557748.5	9.95931e-33	5.03261e-31	3.40912	0.286135	2.05864	4.96103	0.354074	1.69275	0.702111	1.69275	ENSG00000119630	PGF
ENST00000359843.7	1.73679e-23	4.95422e-22	3.40029	0.34047	4.06595	5.7884	1.19666	1.70133	0.432548	1.70133	ENSG00000111206	FOXM1
ENST00000298048.6	3.85153e-22	9.95479e-21	3.39791	0.351206	2.13995	5.9681	1.29867	1.78497	0.677964	1.78497	ENSG00000165304	MELK
ENST00000601475.1	6.3349e-17	1.08968e-15	3.39545	0.406211	5.29185	6.9949	0.43999	3.6852	0.328618	3.6852	ENSG00000125730	C3
ENST00000555567.5	7.23045e-28	2.75611e-26	3.39125	0.30992	4.45589	5.28118	0.685576	1.71568	0.400973	1.71568	ENSG00000119630	PGF
ENST00000378826.6	9.78401e-12	1.01234e-10	3.3872	0.497413	3.74809	9.02027	1.31781	4.86768	0.455429	4.86768	ENSG00000137177	KIF13A
ENST00000614781.1	1.5005e-30	6.70175e-29	3.3722	0.293519	3.67806	5.00373	0.100659	2.05318	0.460546	2.05318	ENSG00000276980	AC008760.2
ENST00000473296.1	8.11359e-30	3.49545e-28	3.37002	0.297124	2.58227	5.05271	0.202943	2.00412	0.578598	2.00412	ENSG00000047457	CP
ENST00000347048.8	5.04377e-10	4.27263e-09	3.35509	0.5396	6.36654	10.0483	0.380491	6.89871	0.219332	6.89871	ENSG00000119383	PTPA
ENST00000518528.1	9.26681e-51	1.02708e-48	3.35289	0.223757	1.32672	3.66902	0.225388	0.613247	1.02629	1.02629	ENSG00000249859	PVT1
ENST00000460674.5	1.29489e-19	2.78328e-18	3.3505	0.369779	3.60325	6.2187	0.2998	3.11862	0.46628	3.11862	ENSG00000047457	CP
ENST00000513366.1	2.21924e-51	2.49969e-49	3.34996	0.222158	2.16134	4.05528	0.259211	0.974639	0.671892	0.974639	ENSG00000249551	LINC02216
ENST00000323760.10	1.90368e-40	1.41708e-38	3.34345	0.251112	2.33431	4.3834	0.370721	1.20571	0.627334	1.20571	ENSG00000158402	CDC25C
ENST00000419463.1	5.05979e-15	7.31747e-14	3.34186	0.427053	3.14713	7.33351	0.239454	4.3199	0.506337	4.3199	ENSG00000236318	AC019117.2
ENST00000272198.10	2.32065e-27	8.54198e-26	3.33861	0.3081	3.36444	5.16389	0.885593	1.48754	0.487714	1.48754	ENSG00000143847	PPFIA4
ENST00000520833.5	3.92151e-48	3.89972e-46	3.33809	0.228994	3.04547	4.11157	0.366398	0.944556	0.515114	0.944556	ENSG00000102878	HSF4
ENST00000465518.2	6.51143e-35	3.69489e-33	3.33114	0.270239	3.04055	4.60943	0.210338	1.61539	0.515563	1.61539	ENSG00000188060	RAB42
ENST00000546313.1	7.68229e-49	7.82993e-47	3.32995	0.22671	7.69813	4.0721	0.00387147	1.28107	0.143808	1.28107	ENSG00000166741	NNMT
ENST00000503078.5	5.70291e-29	2.32658e-27	3.32477	0.297645	5.07042	4.98388	0.82092	1.3939	0.350303	1.3939	ENSG00000183258	DDX41
ENST00000265087.8	1.88906e-56	2.54125e-54	3.32333	0.20992	7.16702	3.87956	0.00379395	1.09787	0.16662	1.09787	ENSG00000113739	STC2
ENST00000314099.9	2.28942e-30	1.01199e-28	3.31966	0.289868	1.73551	4.86222	0.37263	1.72795	0.817741	1.72795	ENSG00000236761	CTAGE9
ENST00000541754.1	6.83831e-47	6.51246e-45	3.31874	0.230777	8.19435	4.09933	0.00234274	1.32911	0.128539	1.32911	ENSG00000166741	NNMT
ENST00000522459.5	1.84776e-51	2.0891e-49	3.31477	0.219648	2.17643	3.96861	0.267755	0.938373	0.667678	0.938373	ENSG00000102878	HSF4
ENST00000257696.4	3.26036e-90	1.0118e-87	3.31244	0.164467	7.55591	3.44017	0.00243088	0.6738	0.149196	0.6738	ENSG00000135245	HILPDA
ENST00000615958.4	2.86649e-24	8.63372e-23	3.30939	0.325595	1.76425	5.38919	0.471132	2.17916	0.805977	2.17916	ENSG00000151023	ENKUR
ENST00000497902.5	1.69506e-18	3.33298e-17	3.30392	0.376475	2.91395	6.26409	0.661874	2.88147	0.528473	2.88147	ENSG00000047457	CP
ENST00000374320.6	4.5863e-12	4.9231e-11	3.30361	0.47755	3.09589	8.39979	0.208012	5.49335	0.510661	5.49335	ENSG00000120498	TEX11
ENST00000274793.11	5.09556e-23	1.40326e-21	3.30353	0.334373	3.77125	5.52278	0.60123	2.1939	0.453772	2.1939	ENSG00000146070	PLA2G7
ENST00000517790.1	1.17065e-47	1.14145e-45	3.28988	0.226851	1.3513	3.52454	0.27518	0.524281	1.01136	1.01136	ENSG00000249859	PVT1
ENST00000419821.6	1.91342e-10	1.70345e-09	3.28761	0.51626	3.66249	9.3252	2.21888	4.44422	0.461713	4.44422	ENSG00000135090	TAOK3
ENST00000559499.1	2.24588e-42	1.82093e-40	3.28722	0.240959	2.63294	4.16562	0.289088	1.16245	0.570041	1.16245	ENSG00000140479	PCSK6
ENST00000497139.5	1.65081e-91	5.32503e-89	3.28687	0.162013	7.81208	3.37775	0.00999719	0.646208	0.139835	0.646208	ENSG00000112715	VEGFA
ENST00000253513.11	1.02512e-23	2.96839e-22	3.28625	0.327342	3.94382	5.37888	0.917355	1.76146	0.441561	1.76146	ENSG00000131203	IDO1
ENST00000594552.5	1.15324e-12	1.31761e-11	3.28499	0.461968	2.93048	8.00651	0.953035	4.38233	0.526608	4.38233	ENSG00000182472	CAPN12
ENST00000503539.5	1.15503e-29	4.91719e-28	3.28307	0.290249	2.94535	4.80669	0.909841	1.19627	0.524983	1.19627	ENSG00000251442	LINC01094
ENST00000338469.3	3.30795e-53	3.97471e-51	3.28189	0.213742	2.50548	3.85051	0.36594	0.776204	0.592268	0.776204	ENSG00000095970	TREM2
ENST00000245907.10	9.37466e-32	4.45219e-30	3.27816	0.279563	9.6145	4.64787	0.000611364	1.95327	0.108331	1.95327	ENSG00000125730	C3
ENST00000557529.1	1.99511e-32	9.88191e-31	3.27686	0.27638	4.09954	4.60193	0.766905	1.14275	0.429942	1.14275	ENSG00000182199	SHMT2
ENST00000522027.5	1.08617e-52	1.27781e-50	3.27667	0.214482	2.10899	3.66853	0.463109	0.503937	0.686955	0.686955	ENSG00000102878	HSF4
ENST00000522870.5	3.24615e-43	2.72015e-41	3.26757	0.23708	3.87361	4.0872	0.299656	1.10552	0.446542	1.10552	ENSG00000102878	HSF4
ENST00000524948.5	3.59022e-25	1.14213e-23	3.26644	0.315151	3.1604	5.15227	0.776954	1.70605	0.505236	1.70605	ENSG00000148926	ADM
ENST00000475622.5	3.02553e-38	2.03809e-36	3.26639	0.25261	2.49374	4.27345	0.363545	1.23175	0.59445	1.23175	ENSG00000153395	LPCAT1
ENST00000321424.7	1.89489e-72	4.07003e-70	3.25751	0.180957	4.40401	3.49	0.0647121	0.753926	0.405063	0.753926	ENSG00000105366	SIGLEC8
ENST00000406902.5	2.02757e-16	3.32498e-15	3.25581	0.396063	3.53473	6.55888	1.81094	2.11071	0.47188	2.11071	ENSG00000075240	GRAMD4
ENST00000523636.5	2.1439e-15	3.20825e-14	3.25143	0.409876	3.77723	6.82717	0.940044	3.2599	0.453347	3.2599	ENSG00000070756	PABPC1
ENST00000522875.5	9.50308e-77	2.23887e-74	3.24388	0.17495	2.5701	3.38469	0.184484	0.550368	0.580702	0.580702	ENSG00000249859	PVT1
ENST00000449546.1	1.92727e-40	1.43346e-38	3.23819	0.243222	1.78046	4.11193	0.160109	1.31882	0.799494	1.31882	ENSG00000082684	SEMA5B
ENST00000354353.9	6.73178e-17	1.15486e-15	3.23503	0.387352	4.59379	6.35593	2.32288	1.42816	0.39017	1.42816	ENSG00000156113	KCNMA1
ENST00000495370.2	3.4359e-37	2.18222e-35	3.23313	0.253729	2.57317	4.23288	0.180344	1.42912	0.58017	1.42912	ENSG00000138152	BTBD16
ENST00000276570.9	5.88772e-33	3.02097e-31	3.22799	0.269941	1.98114	4.4346	0.244712	1.57699	0.726815	1.57699	ENSG00000147570	DNAJC5B
ENST00000312734.8	8.21192e-41	6.23143e-39	3.22638	0.241184	4.38779	4.06822	0.235188	1.21905	0.40635	1.21905	ENSG00000138028	CGREF1
ENST00000392225.7	4.24873e-11	4.07647e-10	3.22455	0.488929	2.60142	8.54162	1.17509	4.8012	0.575328	4.8012	ENSG00000153902	LGI4
ENST00000522298.1	7.20158e-21	1.70558e-19	3.21902	0.343517	1.71825	5.53699	0.875233	2.07487	0.824969	2.07487	ENSG00000134028	ADAMDEC1
ENST00000369429.3	5.42723e-17	9.37854e-16	3.21872	0.384231	3.37975	6.26976	0.584282	3.10656	0.486251	3.10656	ENSG00000092607	TBX15
ENST00000545305.1	5.58333e-31	2.55197e-29	3.215	0.277778	4.17399	4.51968	0.663229	1.26579	0.423893	1.26579	ENSG00000073060	SCARB1
ENST00000305286.7	2.10922e-56	2.82896e-54	3.21478	0.203153	1.6347	3.56174	0.169967	0.791683	0.861807	0.861807	ENSG00000172421	EFCAB3
ENST00000498203.1	3.15498e-89	9.56024e-87	3.20937	0.160246	4.66648	3.20986	0.257523	0.35753	0.384445	0.384445	ENSG00000061656	SPAG4
ENST00000430878.1	2.77158e-65	4.99868e-63	3.20414	0.187777	4.00586	3.46515	0.245103	0.636399	0.437059	0.636399	ENSG00000061656	SPAG4
ENST00000415896.1	5.13388e-38	3.40733e-36	3.1985	0.248141	2.34307	4.10723	0.175313	1.36403	0.625339	1.36403	ENSG00000227869	AC073486.1
ENST00000616711.4	7.09602e-23	1.9282e-21	3.1974	0.324724	1.78306	5.19118	0.701096	1.93505	0.798464	1.93505	ENSG00000088340	FER1L4
ENST00000508385.5	3.62386e-40	2.65584e-38	3.19022	0.240473	1.92762	4.00115	0.435252	1.01043	0.744911	1.01043	ENSG00000087266	SH3BP2
ENST00000318974.13	1.78829e-18	3.51322e-17	3.1888	0.363607	5.42589	5.83965	0.498077	2.80717	0.314493	2.80717	ENSG00000111679	PTPN6
ENST00000286628.13	5.43016e-11	5.15124e-10	3.18632	0.485821	2.04746	8.40475	1.28147	4.61908	0.705571	4.61908	ENSG00000156113	KCNMA1
ENST00000312233.4	1.21418e-14	1.69048e-13	3.1862	0.413012	2.01201	6.785	1.292	2.97247	0.716767	2.97247	ENSG00000174332	GLIS1
ENST00000467761.5	2.66411e-11	2.6258e-10	3.18471	0.477895	5.30216	8.21313	0.937626	4.77197	0.327547	4.77197	ENSG00000114455	HHLA2
ENST00000438270.1	2.12564e-24	6.46944e-23	3.18092	0.312062	2.40129	4.9651	0.456569	1.978	0.612693	1.978	ENSG00000100243	CYB5R3
ENST00000262209.4	1.04714e-26	3.70147e-25	3.17759	0.297044	3.93459	4.73336	0.142016	2.06386	0.442221	2.06386	ENSG00000104321	TRPA1
ENST00000394894.7	1.09543e-16	1.84445e-15	3.17022	0.382232	3.67528	6.15359	1.05582	2.59672	0.460754	2.59672	ENSG00000112984	KIF20A
ENST00000488464.6	1.22033e-44	1.07462e-42	3.16904	0.22608	2.1906	3.80096	0.508416	0.769384	0.663772	0.769384	ENSG00000111669	TPI1
ENST00000482026.5	8.02897e-20	1.75002e-18	3.16761	0.3476	2.55683	5.52392	0.41197	2.60868	0.583021	2.60868	ENSG00000243135	UGT1A3
ENST00000381403.4	4.61959e-28	1.78663e-26	3.1675	0.288403	4.37909	4.592	0.450078	1.62933	0.407041	1.62933	ENSG00000164283	ESM1
ENST00000599668.1	8.07795e-26	2.69057e-24	3.16655	0.301395	6.76715	4.78012	0.0236191	2.24735	0.189324	2.24735	ENSG00000125730	C3
ENST00000616408.4	1.69218e-24	5.18528e-23	3.16143	0.309478	1.89892	4.89414	0.596103	1.79831	0.754984	1.79831	ENSG00000274669	LILRB1
ENST00000544891.6	6.32186e-19	1.28414e-17	3.15122	0.354618	1.78938	5.61971	1.93168	1.21217	0.795968	1.21217	ENSG00000089818	NECAP1
ENST00000539416.5	1.79882e-16	2.96319e-15	3.14075	0.3814	1.67228	6.0909	1.39984	2.23681	0.844859	2.23681	ENSG00000119408	NEK6
ENST00000422843.7	3.33686e-14	4.449e-13	3.13741	0.413659	3.57009	6.72031	0.554591	3.72325	0.468942	3.72325	ENSG00000113263	ITK
ENST00000531925.5	6.92136e-27	2.47773e-25	3.13024	0.291574	1.90346	4.57825	0.626724	1.49866	0.753374	1.49866	ENSG00000130270	ATP8B3
ENST00000449581.1	4.92551e-28	1.90005e-26	3.12914	0.285061	2.80451	4.48359	0.122492	1.90901	0.54269	1.90901	ENSG00000228888	LINC01428
ENST00000489736.5	9.60003e-33	4.85652e-31	3.12867	0.262528	1.95152	4.17749	0.340084	1.38295	0.736721	1.38295	ENSG00000047457	CP
ENST00000568563.5	8.64812e-19	1.73651e-17	3.11887	0.352361	2.47404	5.529	1.04787	2.0561	0.598173	2.0561	ENSG00000196123	KIAA0895L
ENST00000202028.9	1.82244e-10	1.62471e-09	3.11825	0.489091	4.16497	8.37528	1.78147	4.19879	0.424649	4.19879	ENSG00000088367	EPB41L1
ENST00000355387.6	1.33118e-17	2.41536e-16	3.11708	0.364956	1.96656	5.74977	1.12138	2.20845	0.731658	2.20845	ENSG00000187147	RNF220
ENST00000520648.1	2.26458e-37	1.45264e-35	3.11302	0.243683	1.81435	3.91673	0.371087	1.11344	0.78626	1.11344	ENSG00000113739	STC2
ENST00000535669.6	3.73043e-18	7.09484e-17	3.10854	0.35785	1.9794	5.60924	0.865823	2.33559	0.727389	2.33559	ENSG00000104894	CD37
ENST00000518538.5	9.42114e-14	1.19537e-12	3.10854	0.417322	2.66987	6.75011	1.1369	3.21704	0.563974	3.21704	ENSG00000112715	VEGFA
ENST00000469131.5	7.16197e-40	5.16885e-38	3.10696	0.235103	1.81578	3.72889	0.59613	0.708262	0.785709	0.785709	ENSG00000145819	ARHGAP26
ENST00000554467.5	1.45874e-58	2.10725e-56	3.10464	0.192422	4.03687	3.35034	0.169794	0.75586	0.434753	0.75586	ENSG00000182199	SHMT2
ENST00000247191.6	2.18084e-24	6.63072e-23	3.10263	0.304456	3.20891	4.72482	0.638186	1.67915	0.501235	1.67915	ENSG00000126787	DLGAP5
ENST00000362018.2	6.80708e-38	4.48147e-36	3.0996	0.240875	2.10423	3.862	0.423849	1.02667	0.688358	1.02667	ENSG00000214827	MTCP1
ENST00000504238.5	9.2379e-14	1.17295e-12	3.08593	0.414143	2.63803	6.64935	1.98243	2.30543	0.569196	2.30543	ENSG00000173210	ABLIM3
ENST00000545045.6	1.89611e-13	2.33311e-12	3.08507	0.4194	4.77447	6.75644	1.18085	3.21656	0.375791	3.21656	ENSG00000111674	ENO2
ENST00000615531.4	5.8636e-20	1.2915e-18	3.08304	0.337062	1.87412	5.21186	1.17382	1.66644	0.763905	1.66644	ENSG00000088340	FER1L4
ENST00000445537.6	8.48959e-31	3.84518e-29	3.07982	0.266929	1.18444	3.91847	0.661811	0.876934	1.11946	1.11946	ENSG00000151490	PTPRO
ENST00000426740.6	3.05921e-16	4.92787e-15	3.07909	0.376833	4.92133	5.90834	1.06114	2.48893	0.363546	2.48893	ENSG00000203747	FCGR3A
ENST00000396222.6	3.00988e-11	2.94724e-10	3.06802	0.461628	3.76773	7.65065	1.88142	3.44609	0.454023	3.44609	ENSG00000134333	LDHA
ENST00000432054.6	4.81446e-20	1.06958e-18	3.06778	0.334615	4.18687	5.14749	0.993706	1.80547	0.422804	1.80547	ENSG00000172765	TMCC1
ENST00000346932.9	6.05072e-19	1.23157e-17	3.06176	0.344362	4.47707	5.30194	1.43016	1.53447	0.399311	1.53447	ENSG00000174938	SEZ6L2
ENST00000458437.1	1.04304e-18	2.07863e-17	3.05846	0.346356	5.97046	5.33093	0.0258147	2.97325	0.256628	2.97325	ENSG00000227869	AC073486.1
ENST00000535401.5	1.88034e-47	1.82749e-45	3.05799	0.211336	6.88732	3.46673	0.0118195	1.10475	0.181932	1.10475	ENSG00000166741	NNMT
ENST00000504719.6	4.67301e-42	3.74494e-40	3.0529	0.224665	1.49857	3.35142	0.333187	0.674827	0.928666	0.928666	ENSG00000249859	PVT1
ENST00000599899.5	2.3531e-20	5.36675e-19	3.05285	0.330217	2.91801	5.05206	0.342632	2.38346	0.528009	2.38346	ENSG00000125730	C3
ENST00000286758.4	8.75892e-15	1.23458e-13	3.05122	0.393396	2.84692	6.18093	0.158041	3.71098	0.536755	3.71098	ENSG00000156234	CXCL13
ENST00000423299.5	3.26743e-23	9.1351e-22	3.04703	0.307031	2.1522	4.67745	0.974897	1.3818	0.674472	1.3818	ENSG00000128242	GAL3ST1
ENST00000518440.1	6.20303e-25	1.94921e-23	3.04606	0.295382	2.31746	4.50228	0.497342	1.68392	0.63124	1.68392	ENSG00000178860	MSC
ENST00000396068.6	4.7697e-15	6.91572e-14	3.04355	0.388563	2.42667	6.07559	1.72495	2.04957	0.60748	2.04957	ENSG00000011426	ANLN
ENST00000443566.6	3.00951e-12	3.29178e-11	3.04321	0.43616	5.14489	7.04653	1.28797	3.46793	0.343303	3.46793	ENSG00000187239	FNBP1
ENST00000262607.3	2.71818e-14	3.65498e-13	3.0371	0.399036	6.08997	6.26982	0.484384	3.49636	0.244721	3.49636	ENSG00000093072	ADA2
ENST00000541793.6	7.11391e-10	5.92039e-09	3.03331	0.492138	2.55358	8.3173	0.961918	5.09307	0.583593	5.09307	ENSG00000157335	CLEC18C
ENST00000530761.5	7.10943e-20	1.55524e-18	3.03187	0.332224	2.35345	5.05271	0.784044	1.97527	0.62301	1.97527	ENSG00000110324	IL10RA
ENST00000614836.1	1.45e-16	2.41122e-15	3.03154	0.366989	2.63379	5.65378	1.09144	2.27559	0.569899	2.27559	ENSG00000168421	RHOH
ENST00000522006.5	4.09618e-14	5.41884e-13	3.02968	0.400862	4.97191	6.2946	2.14567	1.87159	0.359158	1.87159	ENSG00000112769	LAMA4
ENST00000441259.1	9.75361e-15	1.36835e-13	3.02918	0.391244	2.39438	6.10528	1.5073	2.31949	0.614142	2.31949	ENSG00000180644	PRF1
ENST00000522495.5	2.36615e-50	2.55638e-48	3.02833	0.202942	5.90345	3.3351	0.0840816	0.945558	0.263501	0.945558	ENSG00000131203	IDO1
ENST00000521916.1	1.97618e-30	8.7611e-29	3.02678	0.264001	2.31127	4.0383	0.531836	1.21057	0.632699	1.21057	ENSG00000102878	HSF4
ENST00000393980.8	5.14338e-17	8.90513e-16	3.02537	0.360878	2.79831	5.53426	0.414894	2.84093	0.543608	2.84093	ENSG00000170231	FABP6
ENST00000353836.9	6.10701e-23	1.66954e-21	3.02236	0.306477	4.11014	4.63122	1.05737	1.29085	0.429104	1.29085	ENSG00000142512	SIGLEC10
ENST00000634529.1	3.357e-40	2.46428e-38	3.02148	0.227655	2.02785	3.58797	0.423363	0.872309	0.711719	0.872309	ENSG00000259316	AC087632.1
ENST00000547221.1	1.08115e-40	8.15592e-39	3.01602	0.225804	1.68198	3.55887	0.414096	0.86059	0.840587	0.86059	ENSG00000204540	PSORS1C1
ENST00000540684.5	2.25405e-30	9.96842e-29	3.01048	0.26284	2.54674	3.9983	0.206179	1.52094	0.584803	1.52094	ENSG00000256128	LINC00944
ENST00000506113.5	2.49111e-13	3.0325e-12	3.01045	0.411298	2.60193	6.47503	1.05213	3.17703	0.575241	3.17703	ENSG00000173210	ABLIM3
ENST00000555122.1	5.6537e-09	4.20335e-08	2.99997	0.514867	4.53148	8.83293	2.10471	4.52248	0.395051	4.52248	ENSG00000185567	AHNAK2
ENST00000523202.5	1.96918e-43	1.66404e-41	2.99741	0.216911	3.17847	3.43318	0.338502	0.837762	0.503745	0.837762	ENSG00000186918	ZNF395
ENST00000253407.3	2.19314e-16	3.58604e-15	2.99625	0.364905	5.26645	5.56232	0.0506653	3.27823	0.331241	3.27823	ENSG00000131094	C1QL1
ENST00000321253.6	1.06804e-16	1.80069e-15	2.99624	0.361125	3.28282	5.49438	0.176114	3.08416	0.495038	3.08416	ENSG00000075886	TUBA3D
ENST00000446372.2	3.60048e-33	1.87194e-31	2.99268	0.249413	1.30126	3.80112	0.198674	1.3565	1.0421	1.3565	ENSG00000225383	SFTA1P
ENST00000623724.3	3.37112e-09	2.58117e-08	2.99056	0.505809	3.43165	8.5899	1.96075	4.43532	0.481161	4.43532	ENSG00000161405	IKZF3
ENST00000342412.10	1.54523e-15	2.34e-14	2.9903	0.37504	2.0368	5.7389	0.677247	2.83912	0.708899	2.83912	ENSG00000101197	BIRC7
ENST00000328923.7	1.04787e-17	1.91717e-16	2.97944	0.347718	1.49666	5.23384	0.994878	2.02781	0.929669	2.02781	ENSG00000182199	SHMT2
ENST00000028008.9	9.20547e-12	9.56105e-11	2.97932	0.436952	1.83551	6.96645	1.48883	3.28434	0.778203	3.28434	ENSG00000026297	RNASET2
ENST00000520247.1	7.52361e-45	6.6513e-43	2.97879	0.211988	1.69906	3.27786	0.290316	0.757416	0.833162	0.833162	ENSG00000102878	HSF4
ENST00000636697.1	1.86642e-80	4.81296e-78	2.97538	0.156638	4.50405	2.84276	0.0420799	0.571306	0.397197	0.571306	ENSG00000283683	MYOCOS
ENST00000301573.13	4.4199e-17	7.69991e-16	2.96934	0.353443	1.52118	5.31801	0.664674	2.45837	0.91695	2.45837	ENSG00000186074	CD300LF
ENST00000545081.5	1.58377e-11	1.60313e-10	2.96499	0.439908	1.97968	7.0091	1.86215	2.97583	0.727296	2.97583	ENSG00000140853	NLRC5
ENST00000566871.5	3.12505e-20	7.06647e-19	2.9648	0.321751	2.83609	4.78164	0.583146	2.00494	0.538214	2.00494	ENSG00000140939	NOL3
ENST00000257909.7	2.31911e-24	7.02738e-23	2.96067	0.290696	2.48044	4.3048	0.674089	1.43852	0.596954	1.43852	ENSG00000135451	TROAP
ENST00000464747.5	5.83292e-13	6.85218e-12	2.95979	0.410835	4.00356	6.38923	0.611843	3.60779	0.437229	3.60779	ENSG00000116044	NFE2L2
ENST00000320239.11	2.83517e-14	3.8066e-13	2.95954	0.389124	1.87332	5.95904	1.41063	2.37482	0.764198	2.37482	ENSG00000105967	TFEC
ENST00000436743.5	2.06763e-35	1.21068e-33	2.95722	0.238125	6.83111	3.61165	0.399809	1.01778	0.185325	1.01778	ENSG00000203747	FCGR3A
ENST00000548652.5	8.21752e-20	1.78982e-18	2.95668	0.324544	3.85048	4.81418	0.805613	1.8276	0.448172	1.8276	ENSG00000008517	IL32
ENST00000423785.5	5.87698e-28	2.2526e-26	2.95649	0.269725	2.90902	4.0077	0.691284	1.12751	0.529042	1.12751	ENSG00000119408	NEK6
ENST00000389202.2	3.16071e-39	2.2171e-37	2.95037	0.225166	2.6364	3.45284	0.180671	1.08682	0.569466	1.08682	ENSG00000156886	ITGAD
ENST00000510044.1	2.64001e-31	1.22156e-29	2.94808	0.253314	2.13405	3.78273	0.251837	1.35236	0.679658	1.35236	ENSG00000159685	CHCHD6
ENST00000409174.1	2.76711e-61	4.3921e-59	2.94595	0.178358	6.5639	2.97883	0.357128	0.438164	0.203451	0.438164	ENSG00000159399	HK2
ENST00000300305.7	5.40551e-13	6.37756e-12	2.94506	0.408202	2.54899	6.31389	1.30759	2.85814	0.584404	2.85814	ENSG00000159216	RUNX1
ENST00000366581.6	2.06052e-07	1.22357e-06	2.94319	0.566674	3.40652	10.1344	1.58625	6.44173	0.483614	6.44173	ENSG00000119285	HEATR1
ENST00000542945.5	1.72523e-20	3.98116e-19	2.94241	0.317135	3.95796	4.67529	0.796775	1.7176	0.440546	1.7176	ENSG00000142046	TMEM91
ENST00000423371.5	3.39124e-19	7.04041e-18	2.93025	0.327212	2.25153	4.81793	0.538827	2.13787	0.647508	2.13787	ENSG00000128242	GAL3ST1
ENST00000428192.6	1.07296e-08	7.69121e-08	2.92885	0.512146	3.69407	8.65729	1.47253	5.0848	0.459359	5.0848	ENSG00000167770	OTUB1
ENST00000394618.7	1.38712e-13	1.72856e-12	2.92313	0.395148	2.33164	6.02186	0.622858	3.28068	0.627946	3.28068	ENSG00000133317	LGALS12
ENST00000342187.9	2.95783e-16	4.76967e-15	2.92063	0.357262	1.92618	5.31274	0.576894	2.61402	0.74541	2.61402	ENSG00000142046	TMEM91
ENST00000078445.6	9.84254e-11	9.06188e-10	2.92025	0.451398	4.98461	7.19605	0.0403094	5.0537	0.35804	5.0537	ENSG00000060566	CREB3L3
ENST00000508929.1	6.83072e-30	2.95638e-28	2.91574	0.256731	1.7888	3.77799	0.499492	1.14828	0.796197	1.14828	ENSG00000108846	ABCC3
ENST00000502854.5	7.54518e-19	1.5215e-17	2.91489	0.328751	2.18459	4.82024	0.499917	2.20202	0.665422	2.20202	ENSG00000131187	F12
ENST00000375225.7	2.62639e-36	1.61785e-34	2.91321	0.231524	5.47698	3.46968	0.0502674	1.28982	0.30902	1.28982	ENSG00000127481	UBR4
ENST00000381405.4	7.3273e-58	1.0336e-55	2.91141	0.181571	8.13411	2.95636	0.00147692	0.822722	0.130124	0.822722	ENSG00000164283	ESM1
ENST00000249601.8	1.62946e-24	4.99989e-23	2.91136	0.284896	3.63496	4.14906	0.642703	1.38644	0.463809	1.38644	ENSG00000128805	ARHGAP22
ENST00000566012.1	9.64594e-10	7.89617e-09	2.90936	0.475761	4.04326	7.73903	1.2353	4.42342	0.434272	4.42342	ENSG00000149925	ALDOA
ENST00000525228.5	2.61534e-35	1.51951e-33	2.90367	0.234168	2.77879	3.48614	0.436969	0.933902	0.546591	0.933902	ENSG00000008517	IL32
ENST00000521951.1	1.55934e-45	1.41325e-43	2.89875	0.204676	1.74546	2.83499	0.233674	0.486676	0.813628	0.813628	ENSG00000249859	PVT1
ENST00000409813.7	2.60324e-11	2.56833e-10	2.89345	0.433968	2.90925	6.77479	2.40225	2.30595	0.529015	2.30595	ENSG00000077044	DGKD
ENST00000628527.2	2.60324e-11	2.56833e-10	2.89345	0.433968	2.90925	6.77479	2.40225	2.30595	0.529015	2.30595	ENSG00000280873	DGKD
ENST00000451055.6	2.24054e-26	7.72172e-25	2.89336	0.272275	6.41117	3.94864	0.683227	1.17011	0.215565	1.17011	ENSG00000082684	SEMA5B
ENST00000368057.7	1.18646e-12	1.35367e-11	2.89326	0.407103	3.79329	6.21535	0.918048	3.22528	0.452206	3.22528	ENSG00000162739	SLAMF6
ENST00000373738.4	1.03184e-17	1.88899e-16	2.89227	0.337474	1.90551	4.93089	1.81645	1.03078	0.752648	1.03078	ENSG00000010030	ETV7
ENST00000474482.1	6.35096e-24	1.87092e-22	2.89208	0.286733	2.14331	4.1468	0.357005	1.6984	0.677002	1.6984	ENSG00000205277	MUC12
ENST00000519481.5	7.35321e-37	4.62128e-35	2.89169	0.227999	1.26876	2.7973	0.236764	0.455944	1.06282	1.06282	ENSG00000249859	PVT1
ENST00000478051.5	7.65938e-14	9.81939e-13	2.89039	0.38662	2.30796	5.80882	1.43643	2.30045	0.633486	2.30045	ENSG00000168065	SLC22A11
ENST00000408031.1	2.87488e-09	2.21782e-08	2.88883	0.486451	3.5868	7.96351	1.483	4.43286	0.467591	4.43286	ENSG00000075240	GRAMD4
ENST00000250457.7	8.59084e-70	1.72578e-67	2.88626	0.163439	8.51503	2.76473	0.000917853	0.66689	0.121222	0.66689	ENSG00000129521	EGLN3
ENST00000618681.4	5.73399e-12	6.08899e-11	2.8798	0.418205	2.86164	6.42247	1.43994	2.93244	0.534828	2.93244	ENSG00000277807	LILRB1
ENST00000435649.2	1.64817e-26	5.72705e-25	2.87872	0.270169	2.08388	3.89903	0.625703	1.19908	0.694428	1.19908	ENSG00000233593	AL590094.1
ENST00000449788.6	2.38432e-05	9.91367e-05	2.87756	0.681002	3.37207	13.568	1.30492	10.2892	0.486989	10.2892	ENSG00000236625	C4B
ENST00000422871.5	6.5362e-18	1.22041e-16	2.87642	0.333585	3.51634	4.84321	1.22478	1.55719	0.473454	1.55719	ENSG00000138964	PARVG
ENST00000613813.1	8.0187e-20	1.74821e-18	2.87513	0.3155	1.68349	4.55085	0.730371	1.75814	0.839925	1.75814	ENSG00000277092	LILRA4
ENST00000633729.1	3.67468e-12	3.98542e-11	2.8726	0.413373	2.17912	6.31258	0.309145	3.96279	0.666934	3.96279	ENSG00000278167	CCL18
ENST00000316386.10	3.40114e-14	4.53336e-13	2.87182	0.378765	2.19661	5.633	0.599544	2.98703	0.66213	2.98703	ENSG00000163600	ICOS
ENST00000373826.3	2.31579e-41	1.79667e-39	2.87181	0.213184	5.71285	3.20735	0.0100642	1.12612	0.283616	1.12612	ENSG00000188060	RAB42
ENST00000503337.1	4.54432e-27	1.6471e-25	2.87137	0.266498	4.75197	3.8396	0.137924	1.6376	0.377613	1.6376	ENSG00000108846	ABCC3
ENST00000452827.5	1.57483e-15	2.38242e-14	2.87026	0.360091	4.4473	5.2893	0.733031	2.50861	0.401648	2.50861	ENSG00000128242	GAL3ST1
ENST00000372568.4	1.98594e-30	8.80005e-29	2.87017	0.25035	1.96712	3.63133	0.416294	1.15058	0.731472	1.15058	ENSG00000175063	UBE2C
ENST00000411486.6	1.72477e-19	3.66266e-18	2.86677	0.317489	3.51983	4.56987	0.870102	1.64988	0.473152	1.64988	ENSG00000123485	HJURP
ENST00000265440.11	7.18408e-09	5.2616e-08	2.86626	0.495329	2.74684	8.14642	1.60078	4.533	0.55164	4.533	ENSG00000105967	TFEC
ENST00000367025.7	7.3432e-18	1.3643e-16	2.86608	0.3329	4.28858	4.81693	0.597405	2.17316	0.41433	2.17316	ENSG00000009790	TRAF3IP3
ENST00000503494.5	1.89209e-21	4.67296e-20	2.86572	0.301312	1.45379	4.32063	1.21897	1.05076	0.952622	1.05076	ENSG00000204628	RACK1
ENST00000256246.5	5.7794e-13	6.79196e-12	2.86479	0.397579	2.38557	5.98429	0.357176	3.59455	0.61601	3.59455	ENSG00000133863	TEX15
ENST00000334715.7	8.90717e-09	6.45564e-08	2.86401	0.49806	2.20272	8.21031	2.21016	3.99144	0.660467	3.99144	ENSG00000197037	ZSCAN25
ENST00000543669.5	9.78102e-16	1.51066e-14	2.86183	0.356412	4.60893	5.21186	0.213306	2.96243	0.388982	2.96243	ENSG00000022267	FHL1
ENST00000400050.7	1.22727e-09	9.9121e-09	2.85675	0.470121	3.28479	7.5304	1.72097	3.80437	0.494868	3.80437	ENSG00000168502	MTCL1
ENST00000475972.1	7.98075e-15	1.13002e-13	2.85469	0.367499	2.37522	5.40016	1.20817	2.16821	0.618232	2.16821	ENSG00000174564	IL20RB
ENST00000456990.1	2.84289e-13	3.43795e-12	2.8516	0.390542	2.65534	5.82801	1.51085	2.30223	0.566346	2.30223	ENSG00000130775	THEMIS2
ENST00000380258.6	2.78472e-23	7.82933e-22	2.85122	0.28684	1.74567	4.08905	0.559084	1.49784	0.813541	1.49784	ENSG00000166803	PCLAF
ENST00000543365.5	4.39925e-14	5.80271e-13	2.84833	0.377331	4.51083	5.57225	1.64338	1.9161	0.396666	1.9161	ENSG00000180448	ARHGAP45
ENST00000591142.5	6.56058e-10	5.47864e-09	2.84582	0.460762	1.79978	7.29906	0.751629	4.55592	0.791896	4.55592	ENSG00000099875	MKNK2
ENST00000455091.1	2.21309e-11	2.20395e-10	2.84571	0.42529	2.13718	6.52108	1.28451	3.23728	0.678757	3.23728	ENSG00000232577	BX679671.1
ENST00000415626.1	2.21309e-11	2.20395e-10	2.84571	0.42529	2.13718	6.52108	1.28451	3.23728	0.678757	3.23728	ENSG00000229776	C4B-AS1
ENST00000458633.1	2.21309e-11	2.20395e-10	2.84571	0.42529	2.13718	6.52108	1.28451	3.23728	0.678757	3.23728	ENSG00000233627	C4A-AS1
ENST00000520495.5	9.42929e-26	3.13024e-24	2.84388	0.271059	2.87151	3.86061	0.32621	1.51062	0.533572	1.51062	ENSG00000168502	MTCL1
ENST00000602284.1	3.36252e-38	2.25834e-36	2.84137	0.219878	1.83154	3.23518	0.322031	0.886629	0.779702	0.886629	ENSG00000269985	AL021328.1
ENST00000428682.5	2.62822e-23	7.39857e-22	2.84102	0.285648	2.40469	4.0575	0.445292	1.59458	0.611985	1.59458	ENSG00000128242	GAL3ST1
ENST00000295228.3	7.6365e-50	8.07593e-48	2.84063	0.191369	6.72152	2.94398	0.00383665	0.911715	0.192289	0.911715	ENSG00000163083	INHBB
ENST00000614828.2	3.17953e-09	2.44091e-08	2.84033	0.47962	2.0281	7.73004	0.379262	5.37162	0.711641	5.37162	ENSG00000278167	CCL18
ENST00000494544.1	8.67802e-17	1.47358e-15	2.83966	0.34124	5.83949	4.918	0.514523	2.39659	0.270169	2.39659	ENSG00000047457	CP
ENST00000511106.5	1.62533e-16	2.68591e-15	2.83807	0.344137	1.83591	4.96485	0.268552	2.6922	0.778055	2.6922	ENSG00000214510	SPINK13
ENST00000442046.5	3.07404e-07	1.77513e-06	2.83758	0.554339	2.46653	9.63797	1.49498	6.1873	0.599614	6.1873	ENSG00000127603	MACF1
ENST00000488141.5	9.06085e-13	1.04491e-11	2.83676	0.397079	4.73579	5.93409	0.986753	2.95504	0.378917	2.95504	ENSG00000100065	CARD10
ENST00000508501.5	1.65e-05	7.07152e-05	2.83416	0.657936	3.61393	12.7411	1.06505	9.75695	0.46544	9.75695	ENSG00000064042	LIMCH1
ENST00000596548.1	5.37331e-12	5.72693e-11	2.83349	0.410928	5.04017	6.20634	0.389115	3.83243	0.353068	3.83243	ENSG00000125730	C3
ENST00000447302.6	4.98044e-27	1.8001e-25	2.83273	0.263117	3.7	3.73964	0.641493	1.08928	0.458922	1.08928	ENSG00000142046	TMEM91
ENST00000553215.5	9.92705e-64	1.71479e-61	2.83188	0.168032	6.91355	2.72388	0.0850544	0.620811	0.180386	0.620811	ENSG00000129521	EGLN3
ENST00000547754.5	2.98138e-12	3.26378e-11	2.82788	0.405222	2.62244	6.08307	1.11967	2.98545	0.571788	2.98545	ENSG00000139354	GAS2L3
ENST00000561243.5	2.72997e-10	2.38811e-09	2.82425	0.447343	4.23529	6.96661	1.43732	3.56558	0.418724	3.56558	ENSG00000157766	ACAN
ENST00000259633.8	5.29007e-09	3.94932e-08	2.82356	0.48367	2.61059	7.80258	1.11171	4.7367	0.573776	4.7367	ENSG00000137101	CD72
ENST00000195173.8	2.44291e-13	2.97663e-12	2.82268	0.385506	1.51573	5.68985	1.41705	2.29833	0.919752	2.29833	ENSG00000082684	SEMA5B
ENST00000481070.1	3.42172e-35	1.97148e-33	2.81805	0.227659	3.91224	3.28804	0.240013	1.0557	0.443811	1.0557	ENSG00000156113	KCNMA1
ENST00000571710.5	1.79095e-13	2.20977e-12	2.81736	0.382609	2.21044	5.62719	0.863083	2.79666	0.65838	2.79666	ENSG00000108963	DPH1
ENST00000343597.3	9.30581e-16	1.43974e-14	2.81474	0.35028	3.54048	5.03711	1.30697	1.76043	0.471395	1.76043	ENSG00000189057	FAM111B
ENST00000231004.4	6.82528e-28	2.60609e-26	2.81434	0.257074	7.90834	3.63562	0.00182462	1.65035	0.136704	1.65035	ENSG00000113083	LOX
ENST00000534968.5	7.71688e-10	6.39205e-09	2.81432	0.457565	3.52484	7.18136	2.29194	2.94219	0.472722	2.94219	ENSG00000066294	CD84
ENST00000469964.5	6.58989e-13	7.69921e-12	2.8125	0.391294	2.15753	5.78662	0.798689	3.02908	0.672967	3.02908	ENSG00000174564	IL20RB
ENST00000238607.10	1.58955e-40	1.19113e-38	2.80948	0.210794	6.19424	3.09286	0.110715	1.00014	0.234761	1.00014	ENSG00000119630	PGF
ENST00000585124.5	1.0513e-25	3.48103e-24	2.80859	0.267959	2.73914	3.76889	0.778677	1.01637	0.55286	1.01637	ENSG00000178999	AURKB
ENST00000367718.5	1.84743e-13	2.27601e-12	2.80734	0.381463	2.62425	5.59129	1.67863	1.95921	0.571486	1.95921	ENSG00000117586	TNFSF4
ENST00000261693.10	3.52737e-138	3.37716e-135	2.80654	0.112163	7.99647	2.30039	0.00140477	0.313109	0.134012	0.313109	ENSG00000073060	SCARB1
ENST00000445645.5	6.94693e-25	2.17537e-23	2.80522	0.272316	1.55246	3.82236	0.653621	1.20027	0.901145	1.20027	ENSG00000128242	GAL3ST1
ENST00000336916.8	9.95415e-05	0.000365227	2.79591	0.718427	4.02513	14.7471	0.622945	12.2805	0.435631	12.2805	ENSG00000115414	FN1
ENST00000467921.6	3.83808e-16	6.13637e-15	2.79508	0.343226	3.55952	4.88821	0.616534	2.32857	0.46981	2.32857	ENSG00000010810	FYN
ENST00000480139.5	2.72483e-08	1.85132e-07	2.79465	0.502793	2.32399	8.22841	0.658182	5.66183	0.629715	5.66183	ENSG00000203896	LIME1
ENST00000586946.1	1.22938e-17	2.23652e-16	2.79293	0.326653	2.69949	4.61042	1.43613	1.23142	0.559188	1.23142	ENSG00000011600	TYROBP
ENST00000512982.2	4.95378e-13	5.86535e-12	2.79025	0.38611	4.40173	5.65541	1.37067	2.35636	0.405244	2.35636	ENSG00000082074	FYB
ENST00000352432.8	4.39211e-17	7.65299e-16	2.78915	0.331966	4.12201	4.6917	1.14574	1.60929	0.428158	1.60929	ENSG00000157087	ATP2B2
ENST00000457104.6	3.71246e-15	5.43445e-14	2.78333	0.353921	1.79399	5.05616	1.15128	1.98022	0.794161	1.98022	ENSG00000112715	VEGFA
ENST00000422452.2	8.74018e-10	7.18741e-09	2.7832	0.453965	4.41471	7.05618	1.1695	3.98261	0.404217	3.98261	ENSG00000009694	TENM1
ENST00000625904.2	1.99818e-08	1.38233e-07	2.77711	0.494839	2.47175	8.00737	2.0307	4.09094	0.598611	4.09094	ENSG00000113249	HAVCR1
ENST00000539284.2	4.4166e-22	1.13469e-20	2.77668	0.287412	4.63107	3.99123	0.797181	1.26795	0.387241	1.26795	ENSG00000141968	VAV1
ENST00000525003.1	5.60356e-11	5.3079e-10	2.7762	0.423592	3.39269	6.38674	1.05698	3.42878	0.484989	3.42878	ENSG00000008517	IL32
ENST00000447110.5	1.30721e-07	8.00577e-07	2.77518	0.525818	3.96879	8.78715	1.4411	5.47102	0.439764	5.47102	ENSG00000141506	PIK3R5
ENST00000535366.5	2.16353e-31	1.0047e-29	2.77366	0.23798	4.79839	3.34428	0.408757	1.0071	0.373839	1.0071	ENSG00000111674	ENO2
ENST00000479878.1	1.95502e-32	9.69398e-31	2.77204	0.233769	2.54371	3.29285	0.31015	1.05604	0.585341	1.05604	ENSG00000105877	DNAH11
ENST00000459673.1	1.2929e-14	1.79536e-13	2.77058	0.359511	3.81112	5.13697	0.819224	2.41198	0.450946	2.41198	ENSG00000148600	CDHR1
ENST00000636788.1	8.29069e-78	1.97914e-75	2.77051	0.148374	4.74792	2.48312	0.0346073	0.515763	0.37794	0.515763	ENSG00000283683	MYOCOS
ENST00000480503.5	2.38151e-21	5.82732e-20	2.77011	0.291995	1.7304	4.04775	0.621138	1.51039	0.819867	1.51039	ENSG00000136286	MYO1G
ENST00000618434.4	1.97204e-08	1.36542e-07	2.76906	0.493204	3.87697	7.95611	0.952822	5.12843	0.446305	5.12843	ENSG00000274110	LAIR1
ENST00000554578.5	2.42303e-17	4.30194e-16	2.76734	0.326666	3.24794	4.57469	1.42016	1.2476	0.497994	1.2476	ENSG00000185482	STAC3
ENST00000441358.5	7.96405e-28	3.0204e-26	2.76665	0.253042	2.17769	3.51751	0.302334	1.29842	0.667329	1.29842	ENSG00000132692	BCAN
ENST00000534489.1	1.6973e-33	8.96957e-32	2.7663	0.229359	1.44917	3.22047	0.359983	0.941206	0.955156	0.955156	ENSG00000162747	FCGR3B
ENST00000637483.1	6.83606e-32	3.27596e-30	2.76486	0.235252	2.3785	3.30003	0.162816	1.22077	0.617523	1.22077	ENSG00000276067	AC009542.2
ENST00000389958.7	2.28158e-12	2.53156e-11	2.76453	0.394027	4.23801	5.77219	0.629583	3.25185	0.418497	3.25185	ENSG00000137501	SYTL2
ENST00000352690.8	5.32258e-11	5.05292e-10	2.76092	0.420768	2.25488	6.30635	1.83384	2.5923	0.646641	2.5923	ENSG00000153283	CD96
ENST00000333244.5	2.36779e-13	2.88823e-12	2.76004	0.376735	6.13281	5.43609	1.09728	2.45096	0.240577	2.45096	ENSG00000185567	AHNAK2
ENST00000245817.4	6.3298e-40	4.58297e-38	2.75956	0.208669	4.85297	3.0006	0.0257707	1.0628	0.369329	1.0628	ENSG00000125657	TNFSF9
ENST00000535712.1	3.07875e-32	1.51409e-30	2.75947	0.233458	1.9549	3.2717	0.401384	0.961187	0.735579	0.961187	ENSG00000142046	TMEM91
ENST00000535187.5	4.97106e-10	4.21342e-09	2.75938	0.443629	2.88603	6.79323	2.45267	2.46749	0.531774	2.46749	ENSG00000091428	RAPGEF4
ENST00000538177.5	1.03949e-12	1.19188e-11	2.75932	0.387263	3.68726	5.63413	0.439942	3.30937	0.459863	3.30937	ENSG00000156222	SLC28A1
ENST00000597137.5	9.72014e-20	2.10842e-18	2.75655	0.303183	1.58812	4.19361	0.81893	1.47906	0.883704	1.47906	ENSG00000167772	ANGPTL4
ENST00000490337.5	3.62293e-16	5.81095e-15	2.75643	0.33819	3.95108	4.74909	0.960111	1.8992	0.44104	1.8992	ENSG00000169282	KCNAB1
ENST00000593993.6	4.18335e-23	1.15807e-21	2.75642	0.27844	3.77882	3.83729	0.505598	1.43262	0.453233	1.43262	ENSG00000096996	IL12RB1
ENST00000377850.7	3.69592e-13	4.42434e-12	2.75577	0.379257	3.05023	5.47732	0.514082	3.08181	0.514682	3.08181	ENSG00000112337	SLC17A2
ENST00000542509.1	1.33201e-33	7.05988e-32	2.75564	0.228099	2.59613	3.20516	0.263148	1.03758	0.576227	1.03758	ENSG00000111674	ENO2
ENST00000621700.1	3.17547e-24	9.53246e-23	2.75501	0.271319	5.62464	3.73844	0.248043	1.5923	0.293103	1.5923	ENSG00000110799	VWF
ENST00000368604.2	7.66923e-16	1.19516e-14	2.75461	0.34179	3.83169	4.80714	1.19668	1.72384	0.449495	1.72384	ENSG00000188820	FAM26F
ENST00000279227.9	6.6661e-17	1.14447e-15	2.7543	0.329745	2.22781	4.60653	1.73859	0.979704	0.653738	0.979704	ENSG00000149781	FERMT3
ENST00000469578.2	3.79283e-29	1.56508e-27	2.75245	0.245614	4.09987	3.40604	0.0935261	1.41462	0.429915	1.41462	ENSG00000090104	RGS1
ENST00000535254.5	9.91163e-15	1.38922e-13	2.75213	0.355555	3.02649	5.04124	1.05368	2.10681	0.516865	2.10681	ENSG00000169679	BUB1
ENST00000393701.6	1.90881e-08	1.32419e-07	2.75202	0.489677	5.65661	7.84657	1.02213	4.97247	0.289658	4.97247	ENSG00000157322	CLEC18A
ENST00000544478.1	4.11889e-23	1.14093e-21	2.75103	0.277853	2.35392	3.82171	0.422777	1.50727	0.622906	1.50727	ENSG00000172824	CES4A
ENST00000367940.2	6.30204e-17	1.08465e-15	2.74976	0.328941	4.29693	4.58712	1.0543	1.65075	0.413649	1.65075	ENSG00000162745	OLFML2B
ENST00000597696.5	3.70733e-34	2.00751e-32	2.7492	0.22561	2.23018	3.16825	0.347388	0.925105	0.65311	0.925105	ENSG00000269190	FBXO17
ENST00000635610.1	3.70733e-34	2.00751e-32	2.7492	0.22561	2.23018	3.16825	0.347388	0.925105	0.65311	0.925105	ENSG00000282954	FBXO17
ENST00000414641.5	7.60602e-28	2.8907e-26	2.74771	0.251213	2.05731	3.46831	0.579116	0.998587	0.70252	0.998587	ENSG00000132274	TRIM22
ENST00000532145.1	3.43154e-15	5.03597e-14	2.74716	0.348885	2.86104	4.91805	0.623566	2.41944	0.534906	2.41944	ENSG00000154237	LRRK1
ENST00000486360.1	2.53773e-27	9.32197e-26	2.74658	0.253656	3.45794	3.49727	0.411688	1.19685	0.47868	1.19685	ENSG00000143847	PPFIA4
ENST00000566746.1	4.11647e-21	9.93218e-20	2.74645	0.291258	1.90598	4.00416	0.262255	1.85853	0.752483	1.85853	ENSG00000172828	CES3
ENST00000609630.1	2.40714e-44	2.09715e-42	2.746	0.196577	4.72984	2.86048	0.0501824	0.915883	0.379395	0.915883	ENSG00000273032	DGCR9
ENST00000497741.5	3.31419e-10	2.87154e-09	2.7441	0.436728	5.01123	6.62167	0.732174	4.03612	0.355675	4.03612	ENSG00000136238	RAC1
ENST00000558951.5	3.35719e-30	1.476e-28	2.74319	0.240228	2.91308	3.32845	0.383814	1.05893	0.528573	1.05893	ENSG00000140479	PCSK6
ENST00000558604.1	2.19538e-20	5.0172e-19	2.74139	0.29629	2.99965	4.07031	0.794311	1.40039	0.519426	1.40039	ENSG00000157766	ACAN
ENST00000498352.1	3.01244e-28	1.17567e-26	2.73871	0.248489	4.9028	3.42215	0.0824103	1.46127	0.36513	1.46127	ENSG00000090104	RGS1
ENST00000374273.7	2.10503e-41	1.63598e-39	2.73839	0.203174	4.78756	2.9152	0.247188	0.784801	0.374725	0.784801	ENSG00000061656	SPAG4
ENST00000521314.5	1.76118e-12	1.97484e-11	2.73702	0.388109	2.88508	5.6194	1.5421	2.22361	0.53189	2.22361	ENSG00000102878	HSF4
ENST00000613418.4	1.94966e-16	3.2013e-15	2.73656	0.332707	1.31266	4.63051	0.878169	1.88919	1.03498	1.88919	ENSG00000162747	FCGR3B
ENST00000349394.5	2.57859e-41	1.99369e-39	2.73372	0.203053	5.34379	2.90752	0.0143908	1.01637	0.323194	1.01637	ENSG00000182379	NXPH4
ENST00000441969.7	6.57705e-13	7.68621e-12	2.7329	0.380206	3.66975	5.46347	1.49503	2.11888	0.461167	2.11888	ENSG00000142512	SIGLEC10
ENST00000451541.5	5.33982e-70	1.0848e-67	2.73075	0.154399	6.38055	2.47304	0.0107165	0.585258	0.218139	0.585258	ENSG00000082684	SEMA5B
ENST00000537365.1	3.83452e-14	5.08615e-13	2.72979	0.360773	3.13661	5.10282	1.27231	1.98163	0.507214	1.98163	ENSG00000146070	PLA2G7
ENST00000348946.8	2.81571e-23	7.90904e-22	2.72964	0.274638	2.08645	3.74815	0.727058	1.1586	0.693655	1.1586	ENSG00000100298	APOBEC3H
ENST00000463516.5	6.28865e-26	2.10472e-24	2.727	0.258977	2.08098	3.5377	0.299315	1.37741	0.695302	1.37741	ENSG00000136286	MYO1G
ENST00000255427.7	4.77437e-10	4.05472e-09	2.71869	0.436643	2.75315	6.58475	0.550321	4.2161	0.55064	4.2161	ENSG00000133063	CHIT1
ENST00000358375.8	1.83944e-18	3.60581e-17	2.71749	0.309977	2.34321	4.24272	0.749091	1.65306	0.625309	1.65306	ENSG00000170909	OSCAR
ENST00000395678.7	1.05048e-13	1.32539e-12	2.71399	0.365059	5.12213	5.15808	0.75768	2.57402	0.345472	2.57402	ENSG00000025708	TYMP
ENST00000505593.5	2.81596e-09	2.17535e-08	2.71252	0.456501	2.31287	7.01524	2.39321	2.81663	0.632319	2.81663	ENSG00000113083	LOX
ENST00000442411.1	1.12e-18	2.22756e-17	2.70791	0.306935	4.0084	4.18314	0.0687157	2.28651	0.436872	2.28651	ENSG00000224057	EGFR-AS1
ENST00000287020.6	1.57889e-25	5.15961e-24	2.70735	0.259253	5.08057	3.51427	0.0274818	1.65282	0.349365	1.65282	ENSG00000156466	GDF6
ENST00000464686.5	1.67558e-25	5.46763e-24	2.70615	0.259278	1.97839	3.51296	0.509824	1.1708	0.727722	1.1708	ENSG00000159374	M1AP
ENST00000339843.6	5.08105e-12	5.42958e-11	2.70044	0.391182	2.23707	5.62845	1.45216	2.37342	0.65129	2.37342	ENSG00000106258	CYP3A5
ENST00000372062.7	1.28032e-10	1.16295e-09	2.7002	0.419972	4.83758	6.20605	1.83426	2.57515	0.370609	2.57515	ENSG00000160271	RALGDS
ENST00000426738.6	3.47756e-14	4.63042e-13	2.6986	0.356054	1.53584	4.97635	1.09736	2.072	0.909485	2.072	ENSG00000110077	MS4A6A
ENST00000611673.4	6.25735e-20	1.37452e-18	2.69708	0.295093	1.58394	3.99193	0.550078	1.62691	0.885718	1.62691	ENSG00000088340	FER1L4
ENST00000374172.5	3.17985e-19	6.61223e-18	2.69394	0.300586	3.03519	4.06863	1.19834	1.06046	0.516057	1.06046	ENSG00000128805	ARHGAP22
ENST00000564715.1	2.99029e-19	6.23246e-18	2.69285	0.300237	2.23476	4.06196	0.19165	2.06191	0.651898	2.06191	ENSG00000172828	CES3
ENST00000584781.5	9.87086e-26	3.2732e-24	2.69283	0.256768	1.54259	3.46275	0.718883	0.929366	0.906084	0.929366	ENSG00000141526	SLC16A3
ENST00000639477.1	9.91484e-10	8.10009e-09	2.68972	0.440159	3.13817	6.6215	1.45305	3.39046	0.507083	3.39046	ENSG00000102755	FLT1
ENST00000388958.7	1.8492e-20	4.25632e-19	2.6883	0.289978	1.46099	3.90594	0.630166	1.47201	0.948705	1.47201	ENSG00000155719	OTOA
ENST00000596951.5	3.01495e-10	2.62643e-09	2.68742	0.42671	3.34332	6.32985	1.67444	2.87759	0.489679	2.87759	ENSG00000130475	FCHO1
ENST00000523323.5	1.44944e-16	2.41075e-15	2.68667	0.325239	5.82539	4.44058	1.53187	1.11264	0.271653	1.11264	ENSG00000160255	ITGB2
ENST00000619531.4	2.65239e-09	2.05569e-08	2.68492	0.451112	5.70435	6.85656	0.360253	4.7273	0.284527	4.7273	ENSG00000114455	HHLA2
ENST00000617803.4	3.16053e-06	1.54729e-05	2.68442	0.576044	2.51998	10.0316	1.63365	6.66201	0.58961	6.66201	ENSG00000153029	MR1
ENST00000402321.5	4.12111e-17	7.19471e-16	2.68227	0.318961	4.54092	4.33453	0.335429	2.20798	0.394311	2.20798	ENSG00000128242	GAL3ST1
ENST00000434472.6	1.56911e-13	1.94699e-12	2.68058	0.363164	3.85262	5.07842	1.13613	2.16108	0.448021	2.16108	ENSG00000026508	CD44
ENST00000263087.8	4.90002e-36	2.97562e-34	2.67655	0.213553	3.09133	2.93768	0.171608	0.968515	0.511053	0.968515	ENSG00000083457	ITGAE
ENST00000303415.7	3.58691e-19	7.4312e-18	2.67647	0.29908	3.23685	4.0226	0.319413	1.91681	0.49892	1.91681	ENSG00000089012	SIRPG
ENST00000448778.1	4.29324e-32	2.08966e-30	2.67587	0.226923	2.90927	3.0825	0.249442	1.03791	0.529012	1.03791	ENSG00000165507	C10orf10
ENST00000266754.9	9.70841e-21	2.27711e-19	2.67447	0.28637	4.30778	3.83575	0.722572	1.32763	0.412767	1.32763	ENSG00000139354	GAS2L3
ENST00000568146.1	4.80604e-53	5.75172e-51	2.67401	0.174428	6.08937	2.55858	0.360704	0.399921	0.24478	0.399921	ENSG00000140939	NOL3
ENST00000436170.6	1.60618e-20	3.71311e-19	2.67249	0.287806	3.95566	3.85347	0.399637	1.67117	0.440711	1.67117	ENSG00000142046	TMEM91
ENST00000552936.5	1.54776e-14	2.13706e-13	2.67179	0.34773	2.85552	4.79501	0.906656	2.11624	0.535622	2.11624	ENSG00000008517	IL32
ENST00000557457.1	2.32287e-35	1.35221e-33	2.67176	0.215301	6.24253	2.94976	0.0143917	1.14447	0.230301	1.14447	ENSG00000185567	AHNAK2
ENST00000449076.5	7.2022e-14	9.27556e-13	2.67034	0.3568	2.60566	4.95119	0.855563	2.32709	0.574609	2.32709	ENSG00000135426	TESPA1
ENST00000570045.5	1.49708e-11	1.51897e-10	2.67029	0.395705	4.25829	5.67565	1.55933	2.35524	0.416816	2.35524	ENSG00000102879	CORO1A
ENST00000531126.5	2.61374e-30	1.15365e-28	2.66986	0.233363	3.66489	3.14775	0.310078	1.05138	0.461532	1.05138	ENSG00000197989	SNHG12
ENST00000506699.5	9.46447e-21	2.22337e-19	2.66848	0.285647	4.63698	3.81743	0.273611	1.76624	0.386775	1.76624	ENSG00000120708	TGFBI
ENST00000402550.5	6.6337e-23	1.80694e-21	2.66729	0.2707	3.52987	3.61003	0.452514	1.37945	0.472293	1.37945	ENSG00000138028	CGREF1
ENST00000519511.1	2.57109e-12	2.83462e-11	2.66628	0.380932	1.95232	5.3863	0.738639	2.88909	0.736451	2.88909	ENSG00000113739	STC2
ENST00000538992.3	2.86555e-18	5.50099e-17	2.66226	0.305423	2.19623	4.09833	1.3049	1.02717	0.662232	1.02717	ENSG00000010030	ETV7
ENST00000350527.7	5.6631e-20	1.24979e-18	2.66089	0.29079	5.99009	3.88059	0.637317	1.47665	0.25464	1.47665	ENSG00000174938	SEZ6L2
ENST00000564667.1	1.45982e-16	2.42532e-15	2.656	0.321559	2.91913	4.3403	1.3017	1.28331	0.527882	1.28331	ENSG00000171208	NETO2
ENST00000368654.7	3.50843e-19	7.27866e-18	2.65354	0.296437	4.35239	3.95277	0.806178	1.39069	0.409172	1.39069	ENSG00000148773	MKI67
ENST00000444313.7	3.47321e-13	4.17049e-12	2.65271	0.364651	3.19957	5.06767	1.31394	2.01032	0.502005	2.01032	ENSG00000138964	PARVG
ENST00000381918.3	5.88922e-23	1.61343e-21	2.65241	0.268865	4.7837	3.56554	0.936931	0.870273	0.375039	0.870273	ENSG00000079215	SLC1A3
ENST00000377905.8	3.39436e-10	2.93677e-09	2.65156	0.422249	5.26751	6.18778	0.136908	4.32045	0.331132	4.32045	ENSG00000146039	SLC17A4
ENST00000513837.5	9.49522e-21	2.23001e-19	2.64994	0.283673	1.2448	3.7647	0.74342	1.26833	1.07849	1.26833	ENSG00000138640	FAM13A
ENST00000560573.1	1.49462e-26	5.20553e-25	2.64872	0.248371	2.05813	3.29827	0.635111	0.907097	0.702268	0.907097	ENSG00000172183	ISG20
ENST00000617267.4	8.28439e-12	8.6473e-11	2.64823	0.387534	3.02703	5.48762	1.69031	2.06425	0.516814	2.06425	ENSG00000136250	AOAH
ENST00000369996.1	3.65126e-16	5.85326e-15	2.6477	0.324887	4.88685	4.38242	0.174939	2.46385	0.366483	2.46385	ENSG00000243509	TNFRSF6B
ENST00000636740.1	1.50415e-21	3.73844e-20	2.64599	0.277514	2.79305	3.6739	0.138058	1.78729	0.544398	1.78729	ENSG00000276067	AC009542.2
ENST00000396890.6	4.56347e-18	8.61183e-17	2.64597	0.305406	6.23564	4.07625	0.233803	2.09802	0.230932	2.09802	ENSG00000008517	IL32
ENST00000465490.1	1.05102e-15	1.618e-14	2.64467	0.329728	2.68043	4.45679	1.35016	1.36786	0.562261	1.36786	ENSG00000164649	CDCA7L
ENST00000611535.4	3.01259e-15	4.44247e-14	2.64416	0.335112	2.33334	4.54468	1.17015	1.63735	0.627555	1.63735	ENSG00000275736	OSCAR
ENST00000300187.10	1.15624e-13	1.45454e-12	2.64384	0.356231	1.35988	4.90559	0.781176	2.39133	1.00623	2.39133	ENSG00000166928	MS4A14
ENST00000297770.9	5.48389e-18	1.02948e-16	2.64223	0.305714	1.83882	4.07591	0.467897	1.86863	0.77696	1.86863	ENSG00000165078	CPA6
ENST00000518745.1	1.91196e-15	2.87552e-14	2.64051	0.332268	2.56968	4.49284	0.509262	2.25078	0.580775	2.25078	ENSG00000113249	HAVCR1
ENST00000402394.5	2.2795e-24	6.91199e-23	2.63944	0.259113	4.91006	3.4208	0.101116	1.57738	0.364511	1.57738	ENSG00000138028	CGREF1
ENST00000425169.1	5.28303e-23	1.45222e-21	2.63849	0.267158	1.88407	3.52431	0.456787	1.32755	0.760304	1.32755	ENSG00000025708	TYMP
ENST00000367350.4	1.01024e-12	1.15998e-11	2.63798	0.370029	1.99782	5.14577	1.13727	2.28577	0.721351	2.28577	ENSG00000118193	KIF14
ENST00000290573.6	3.30751e-71	6.92246e-69	2.63631	0.147755	6.70013	2.29535	0.088686	0.4571	0.19372	0.4571	ENSG00000159399	HK2
ENST00000416841.6	2.31672e-08	1.59025e-07	2.63508	0.471686	1.98937	7.25945	2.02591	3.53628	0.724111	3.53628	ENSG00000179304	FAM156B
ENST00000373600.7	1.16656e-07	7.20472e-07	2.63383	0.497075	2.46829	7.86648	2.71938	3.45771	0.599274	3.45771	ENSG00000119408	NEK6
ENST00000511725.5	1.75772e-78	4.28697e-76	2.63322	0.1404	5.35792	2.23879	0.0797826	0.413019	0.321707	0.413019	ENSG00000131508	UBE2D2
ENST00000623527.3	3.9748e-13	4.74618e-12	2.63219	0.362739	3.69242	5.00586	0.548932	2.74056	0.459481	2.74056	ENSG00000148600	CDHR1
ENST00000350051.7	5.76016e-19	1.17471e-17	2.63209	0.295855	4.43134	3.91562	0.516309	1.67194	0.402904	1.67194	ENSG00000089685	BIRC5
ENST00000420218.3	4.88611e-13	5.78751e-12	2.62946	0.363767	4.84222	5.02073	1.0351	2.27306	0.370224	2.27306	ENSG00000120899	PTK2B
ENST00000233735.1	6.60631e-07	3.61164e-06	2.62886	0.52867	5.20048	8.66189	0.0599705	6.92732	0.337889	6.92732	ENSG00000115386	REG1A
ENST00000227348.8	7.27761e-19	1.47018e-17	2.62842	0.296308	3.24362	3.91738	0.306277	1.88868	0.498356	1.88868	ENSG00000109943	CRTAM
ENST00000620173.4	8.74519e-15	1.23303e-13	2.62779	0.338794	3.65707	4.58431	0.743883	2.12566	0.462122	2.12566	ENSG00000026297	RNASET2
ENST00000469710.5	4.75173e-16	7.53951e-15	2.62743	0.323668	1.98174	4.33584	1.24922	1.3698	0.726616	1.3698	ENSG00000114013	CD86
ENST00000629816.2	6.78575e-26	2.26941e-24	2.62582	0.249537	6.45224	3.28214	0.0883729	1.46835	0.212187	1.46835	ENSG00000091879	ANGPT2
ENST00000558012.5	1.36415e-15	2.07731e-14	2.62552	0.328656	3.33233	4.41384	1.20746	1.49291	0.49068	1.49291	ENSG00000140368	PSTPIP1
ENST00000532169.5	3.92935e-18	7.45582e-17	2.62546	0.302444	2.33644	4.00438	0.627782	1.65903	0.626847	1.65903	ENSG00000110077	MS4A6A
ENST00000504411.1	6.69989e-13	7.8186e-12	2.62513	0.365341	1.82572	5.04336	0.360415	2.97643	0.781912	2.97643	ENSG00000120708	TGFBI
ENST00000541940.1	1.08078e-21	2.7109e-20	2.62368	0.274189	2.78118	3.59881	0.323662	1.55583	0.546219	1.55583	ENSG00000255750	AC022509.1
ENST00000392614.8	2.68955e-12	2.9587e-11	2.62363	0.375176	1.50443	5.22162	1.10422	2.4147	0.925604	2.4147	ENSG00000172794	RAB37
ENST00000412271.1	4.66779e-17	8.11955e-16	2.6234	0.312503	2.42784	4.15473	0.762619	1.67884	0.607242	1.67884	ENSG00000073737	DHRS9
ENST00000497085.1	3.97673e-09	3.01995e-08	2.62325	0.44574	2.86198	6.65468	1.03974	3.92737	0.534784	3.92737	ENSG00000165322	ARHGAP12
ENST00000618048.2	1.44326e-31	6.76151e-30	2.62313	0.224402	3.3676	2.98377	0.306345	0.952561	0.487415	0.952561	ENSG00000156113	KCNMA1
ENST00000258787.11	7.2822e-21	1.72286e-19	2.62182	0.279823	5.22081	3.67359	0.38005	1.57747	0.335867	1.57747	ENSG00000136286	MYO1G
ENST00000482099.1	2.38882e-18	4.62735e-17	2.62134	0.300019	1.72696	3.96276	0.424044	1.82624	0.821307	1.82624	ENSG00000114455	HHLA2
ENST00000596764.5	1.41709e-16	2.35955e-15	2.61996	0.31706	3.84299	4.22118	1.41818	1.09501	0.448699	1.09501	ENSG00000141968	VAV1
ENST00000335756.8	7.02085e-18	1.30684e-16	2.61922	0.304045	1.85902	4.02014	0.974328	1.33676	0.769438	1.33676	ENSG00000115163	CENPA
ENST00000361511.8	1.66159e-21	4.11951e-20	2.61915	0.274997	1.52469	3.6038	0.736572	1.15401	0.915153	1.15401	ENSG00000086717	PPEF1
ENST00000483750.5	1.10021e-13	1.38561e-12	2.61686	0.352284	2.16589	4.80054	0.777751	2.32484	0.670618	2.32484	ENSG00000015285	WAS
ENST00000491855.5	7.48489e-09	5.47478e-08	2.6164	0.452691	2.60079	6.80015	0.565868	4.55736	0.575434	4.55736	ENSG00000133063	CHIT1
ENST00000372117.6	4.62056e-12	4.95692e-11	2.6161	0.378226	3.28807	5.26852	1.19525	2.38112	0.494586	2.38112	ENSG00000148600	CDHR1
ENST00000624694.2	1.14665e-12	1.31092e-11	2.61001	0.367005	4.68033	5.05355	0.852744	2.51457	0.383346	2.51457	ENSG00000113749	HRH2
ENST00000310132.10	9.17538e-13	1.05744e-11	2.60957	0.365366	2.79594	5.02327	1.4832	1.85412	0.543964	1.85412	ENSG00000007264	MATK
ENST00000621693.4	3.76428e-08	2.50054e-07	2.60909	0.474245	3.04905	7.28493	1.07603	4.54667	0.514789	4.54667	ENSG00000275730	LILRB4
ENST00000396516.6	4.85448e-08	3.18154e-07	2.60845	0.478038	4.10607	7.37349	1.99875	3.71427	0.429426	3.71427	ENSG00000122299	ZC3H7A
ENST00000532107.2	1.86648e-16	3.06809e-15	2.60739	0.316801	2.66882	4.20052	1.12434	1.38474	0.564145	1.38474	ENSG00000100504	PYGL
ENST00000262300.12	5.31932e-11	5.05035e-10	2.60537	0.397056	1.61632	5.61566	1.37112	2.57023	0.870329	2.57023	ENSG00000127564	PKMYT1
ENST00000517372.1	2.16702e-31	1.0058e-29	2.60475	0.22349	2.9799	2.94939	0.434877	0.813815	0.521385	0.813815	ENSG00000186918	ZNF395
ENST00000627656.2	1.35862e-16	2.26934e-15	2.60358	0.314887	2.83333	4.16558	0.814806	1.66404	0.538593	1.66404	ENSG00000111206	FOXM1
ENST00000540059.1	3.17646e-09	2.43918e-08	2.60317	0.43956	2.37965	6.49278	0.980216	3.85012	0.617276	3.85012	ENSG00000104866	PPP1R37
ENST00000463973.5	6.50519e-54	8.03082e-52	2.60193	0.168306	3.3812	2.20988	0.222058	0.28332	0.486111	0.486111	ENSG00000061656	SPAG4
ENST00000520913.1	6.50136e-48	6.39456e-46	2.60186	0.178912	2.48984	2.48454	0.205061	0.577868	0.59518	0.59518	ENSG00000249859	PVT1
ENST00000507018.5	1.79521e-10	1.60123e-09	2.6001	0.407673	6.9267	5.82017	0.67368	3.48125	0.17962	3.48125	ENSG00000120708	TGFBI
ENST00000403796.6	2.05817e-16	3.37394e-15	2.59751	0.316051	4.30518	4.17578	0.74462	1.75258	0.412978	1.75258	ENSG00000134955	SLC37A2
ENST00000374003.7	3.87684e-19	8.00055e-18	2.59416	0.29016	2.22327	3.78297	1.27778	0.82704	0.654944	0.82704	ENSG00000000938	FGR
ENST00000414305.5	7.65253e-21	1.80905e-19	2.59401	0.277009	4.86354	3.59818	0.805178	1.11317	0.368445	1.11317	ENSG00000154269	ENPP3
ENST00000368606.7	1.40098e-09	1.12324e-08	2.5918	0.428017	3.42793	6.23001	0.942257	3.6377	0.481519	3.6377	ENSG00000188820	FAM26F
ENST00000612636.4	9.79803e-11	9.02552e-10	2.59068	0.400413	2.71906	5.66263	0.995433	3.01283	0.556056	3.01283	ENSG00000277807	LILRB1
ENST00000569740.5	4.71418e-46	4.3425e-44	2.59065	0.181845	5.33976	2.51316	0.0134651	0.813227	0.323618	0.813227	ENSG00000261175	LINC02188
ENST00000442278.6	1.94905e-07	1.16265e-06	2.58985	0.497653	4.47933	7.82269	1.15539	5.03607	0.399134	5.03607	ENSG00000166278	C2
ENST00000361703.10	9.33185e-07	4.9922e-06	2.58909	0.527823	7.26415	8.58736	0.10934	6.85559	0.161873	6.85559	ENSG00000124564	SLC17A3
ENST00000617386.4	9.45934e-08	5.92217e-07	2.58724	0.48479	1.99755	7.50655	1.25799	4.61755	0.721441	4.61755	ENSG00000274110	LAIR1
ENST00000467911.1	1.62039e-21	4.01957e-20	2.58576	0.271417	1.70736	3.51151	0.721483	1.1202	0.829598	1.1202	ENSG00000158092	NCK1
ENST00000392339.5	4.7955e-16	7.60763e-15	2.5851	0.318497	4.95606	4.19795	0.963493	1.57251	0.360544	1.57251	ENSG00000141526	SLC16A3
ENST00000596238.1	2.54303e-13	3.09319e-12	2.58499	0.353304	4.91965	4.7765	0.511115	2.60948	0.36369	2.60948	ENSG00000125730	C3
ENST00000340208.9	8.51431e-08	5.36636e-07	2.57853	0.48144	3.58957	7.41508	1.97459	3.82003	0.467369	3.82003	ENSG00000081189	MEF2C
ENST00000595624.5	2.28151e-42	1.84815e-40	2.57368	0.188671	2.38069	2.44076	0.272869	0.503045	0.617053	0.617053	ENSG00000231890	DARS-AS1
ENST00000558704.1	2.60752e-13	3.16564e-12	2.57175	0.351657	2.44415	4.73051	0.877623	2.21394	0.603984	2.21394	ENSG00000157766	ACAN
ENST00000308074.4	4.30783e-11	4.12921e-10	2.57125	0.389991	2.4991	5.43345	2.17202	1.63031	0.59345	1.63031	ENSG00000134955	SLC37A2
ENST00000548476.5	5.29069e-16	8.35783e-15	2.57081	0.317202	5.87223	4.15898	0.195279	2.32016	0.266744	2.32016	ENSG00000008517	IL32
ENST00000517451.5	1.58098e-18	3.11479e-17	2.56863	0.292429	2.44446	3.7824	0.485979	1.65189	0.603921	1.65189	ENSG00000173210	ABLIM3
ENST00000356385.8	2.23096e-15	3.33189e-14	2.56519	0.32357	3.14816	4.25267	0.577431	2.04001	0.506251	2.04001	ENSG00000142046	TMEM91
ENST00000627024.2	1.32514e-08	9.38234e-08	2.56481	0.451329	3.86444	6.70217	2.116	2.97644	0.447188	2.97644	ENSG00000088387	DOCK9
ENST00000518192.5	3.61551e-18	6.88792e-17	2.56383	0.295022	2.28295	3.81388	0.824999	1.35096	0.63955	1.35096	ENSG00000104660	LEPROTL1
ENST00000405600.5	1.62234e-11	1.63996e-10	2.56332	0.380512	2.08556	5.24242	0.663811	2.95593	0.693924	2.95593	ENSG00000138028	CGREF1
ENST00000368174.4	2.36865e-12	2.62398e-11	2.56264	0.365525	1.93337	4.96484	0.180367	3.15985	0.742924	3.15985	ENSG00000073754	CD5L
ENST00000341290.6	2.52928e-14	3.41219e-13	2.56243	0.33626	2.84434	4.4563	0.748464	2.0783	0.537099	2.0783	ENSG00000187642	PERM1
ENST00000559519.5	8.25007e-18	1.52304e-16	2.56188	0.298029	3.16962	3.85548	0.410156	1.81038	0.504475	1.81038	ENSG00000166803	PCLAF
ENST00000602674.1	1.48917e-17	2.69173e-16	2.55982	0.300167	3.23694	3.88448	0.10466	2.14785	0.498912	2.14785	ENSG00000269985	AL021328.1
ENST00000409189.7	2.53402e-11	2.50362e-10	2.55838	0.383485	3.99058	5.29224	0.310478	3.36605	0.43818	3.36605	ENSG00000115009	CCL20
ENST00000394697.6	2.60147e-07	1.51763e-06	2.55786	0.496648	3.05549	7.75637	2.91414	3.25234	0.514208	3.25234	ENSG00000121281	ADCY7
ENST00000339570.9	2.94715e-77	6.96153e-75	2.55776	0.13748	4.94252	1.96537	0.110798	0.205707	0.36172	0.36172	ENSG00000073060	SCARB1
ENST00000583155.1	6.00455e-28	2.29954e-26	2.55702	0.233323	2.54026	2.99834	0.169886	1.1911	0.585955	1.1911	ENSG00000090104	RGS1
ENST00000371755.7	2.81847e-09	2.1771e-08	2.55575	0.430129	4.46159	6.22802	2.10677	2.5185	0.400525	2.5185	ENSG00000112759	SLC29A1
ENST00000471286.5	8.47515e-19	1.70406e-17	2.55567	0.288659	2.28855	3.71142	0.434968	1.64814	0.638171	1.64814	ENSG00000158714	SLAMF8
ENST00000507802.5	6.57685e-29	2.67222e-27	2.55518	0.229008	1.69769	2.71242	0.477369	0.597184	0.833754	0.833754	ENSG00000251442	LINC01094
ENST00000370350.7	6.6869e-42	5.32568e-40	2.55458	0.188357	3.28242	2.52595	0.100834	0.786123	0.495073	0.786123	ENSG00000147378	FATE1
ENST00000615435.1	6.25122e-15	8.94848e-14	2.55332	0.3274	1.76679	4.29902	0.602931	2.07684	0.804955	2.07684	ENSG00000105642	KCNN1
ENST00000401779.5	5.58228e-20	1.23346e-18	2.55262	0.27891	3.6856	3.57054	0.544486	1.40028	0.459986	1.40028	ENSG00000177989	ODF3B
ENST00000241356.4	1.19246e-41	9.35641e-40	2.55223	0.188775	5.44965	2.52683	0.0369331	0.853969	0.311952	0.853969	ENSG00000282608	ADORA3
ENST00000426548.5	1.96954e-16	3.23219e-15	2.55115	0.310211	5.86286	4.02499	1.44445	0.961313	0.267722	0.961313	ENSG00000182963	GJC1
ENST00000392254.6	6.20949e-15	8.893e-14	2.54814	0.326701	1.41274	4.28103	1.22731	1.44102	0.975484	1.44102	ENSG00000163564	PYHIN1
ENST00000636584.1	3.16232e-33	1.65177e-31	2.54687	0.212069	6.35015	2.75099	0.0812444	1.04308	0.220739	1.04308	ENSG00000113749	HRH2
ENST00000553716.5	1.37521e-42	1.12616e-40	2.54569	0.186116	6.56447	2.49373	0.0127186	0.853261	0.203408	0.853261	ENSG00000119630	PGF
ENST00000443136.5	1.43254e-20	3.3228e-19	2.54474	0.27369	2.99453	3.48903	0.368513	1.50415	0.519927	1.50415	ENSG00000128242	GAL3ST1
ENST00000374637.1	4.72318e-18	8.9039e-17	2.54341	0.293701	4.66412	3.76829	0.381805	1.7747	0.384631	1.7747	ENSG00000159189	C1QC
ENST00000370966.9	7.53522e-15	1.07031e-13	2.54277	0.327037	2.49671	4.27957	1.07794	1.59589	0.593894	1.59589	ENSG00000024526	DEPDC1
ENST00000632035.1	1.30985e-13	1.63794e-12	2.53965	0.342957	1.79701	4.53953	0.570559	2.36993	0.792977	2.36993	ENSG00000282810	MIR210HG
ENST00000394313.6	3.83177e-24	1.14415e-22	2.53964	0.250561	5.18295	3.1824	0.660821	0.908704	0.339615	0.908704	ENSG00000161642	ZNF385A
ENST00000550015.1	4.83871e-18	9.11215e-17	2.53944	0.293336	3.09618	3.75791	0.591472	1.55968	0.510635	1.55968	ENSG00000151572	ANO4
ENST00000546796.5	1.03638e-24	3.21071e-23	2.53898	0.247396	3.33511	3.14256	0.485227	1.0449	0.490429	1.0449	ENSG00000139644	TMBIM6
ENST00000417112.1	2.03289e-25	6.5953e-24	2.53887	0.243679	3.07658	3.09724	0.11263	1.37186	0.512337	1.37186	ENSG00000223784	LINP1
ENST00000568503.1	2.02978e-37	1.30482e-35	2.53869	0.198593	5.53621	2.60354	0.240999	0.744979	0.302644	0.744979	ENSG00000140939	NOL3
ENST00000300590.7	8.91332e-27	3.16564e-25	2.53616	0.236753	2.01769	3.01141	0.500568	0.900726	0.714951	0.900726	ENSG00000167208	SNX20
ENST00000620541.4	6.71303e-08	4.30063e-07	2.53318	0.469221	4.21975	7.06906	2.19277	3.31143	0.420024	3.31143	ENSG00000100599	RIN3
ENST00000520450.5	5.24176e-20	1.16164e-18	2.53317	0.276579	2.95114	3.51353	0.441969	1.47044	0.524364	1.47044	ENSG00000134516	DOCK2
ENST00000367967.7	8.37376e-38	5.50083e-36	2.53236	0.197039	7.21775	2.58022	0.190414	0.780197	0.164106	0.780197	ENSG00000203747	FCGR3A
ENST00000481223.6	2.52976e-08	1.72595e-07	2.53169	0.454424	3.16325	6.72893	1.87405	3.28848	0.505001	3.28848	ENSG00000221978	CCNL2
ENST00000330560.7	1.42739e-15	2.16885e-14	2.53127	0.31708	2.73068	4.10613	0.773439	1.74006	0.554204	1.74006	ENSG00000184661	CDCA2
ENST00000368140.5	8.8442e-18	1.62738e-16	2.53104	0.294716	3.26433	3.76723	0.336157	1.83528	0.496614	1.83528	ENSG00000163564	PYHIN1
ENST00000609839.1	7.92653e-32	3.77841e-30	2.52753	0.215288	2.24193	2.76026	0.131271	1.02745	0.650014	1.02745	ENSG00000273164	DGCR10
ENST00000598800.5	3.18373e-16	5.11949e-15	2.52713	0.309464	2.69216	3.98275	0.85872	1.53548	0.560366	1.53548	ENSG00000142002	DPP9
ENST00000326165.10	7.11226e-28	2.71336e-26	2.5271	0.230915	4.03455	2.93226	0.586761	0.746282	0.434927	0.746282	ENSG00000186074	CD300LF
ENST00000587780.5	1.63579e-19	3.48275e-18	2.52686	0.279666	3.31417	3.54795	0.296819	1.6585	0.492306	1.6585	ENSG00000153902	LGI4
ENST00000463346.1	1.73231e-28	6.871e-27	2.52481	0.228054	1.63084	2.56462	0.436629	0.527971	0.863582	0.863582	ENSG00000253882	AC099548.2
ENST00000563078.1	4.97774e-38	3.30858e-36	2.5234	0.19573	3.17127	2.54436	0.453416	0.492534	0.504338	0.504338	ENSG00000171208	NETO2
ENST00000356331.9	6.71307e-07	3.66733e-06	2.52287	0.507672	3.21825	7.98547	2.87821	3.56506	0.500464	3.56506	ENSG00000087266	SH3BP2
ENST00000518354.5	1.9988e-10	1.7749e-09	2.52121	0.396328	3.38712	5.49241	0.067	3.8599	0.485536	3.8599	ENSG00000253574	AC021744.1
ENST00000610532.4	1.50563e-15	2.28195e-14	2.52072	0.316019	1.93143	4.07604	1.22768	1.26902	0.743596	1.26902	ENSG00000276452	LILRB1
ENST00000613494.1	1.50563e-15	2.28195e-14	2.52072	0.316019	1.93143	4.07604	1.22768	1.26902	0.743596	1.26902	ENSG00000276452	LILRB1
ENST00000373691.4	2.50635e-19	5.25791e-18	2.51908	0.280256	2.08718	3.54621	0.725989	1.23759	0.693435	1.23759	ENSG00000186810	CXCR3
ENST00000571326.2	3.66573e-32	1.79102e-30	2.51849	0.213336	2.64347	2.72802	0.513426	0.624376	0.568298	0.624376	ENSG00000262193	AC026369.5
ENST00000614578.1	7.22672e-25	2.25906e-23	2.51715	0.244441	1.49836	3.0787	0.458947	1.03484	0.928778	1.03484	ENSG00000117724	CENPF
ENST00000217026.4	1.84858e-30	8.22375e-29	2.51654	0.219386	4.35477	2.79033	0.0386901	1.16456	0.408981	1.16456	ENSG00000101057	MYBL2
ENST00000545234.5	2.91198e-10	2.53992e-09	2.51554	0.399077	2.57132	5.5393	0.58365	3.3979	0.58049	3.3979	ENSG00000087494	PTHLH
ENST00000412309.6	1.45414e-20	3.37115e-19	2.51501	0.270538	5.14616	3.40858	0.502343	1.32743	0.343181	1.32743	ENSG00000110077	MS4A6A
ENST00000509305.5	1.43243e-31	6.71429e-30	2.51371	0.21503	4.49565	2.73991	0.276279	0.879665	0.397855	0.879665	ENSG00000173369	C1QB
ENST00000409391.1	3.45556e-07	1.97667e-06	2.51168	0.492801	2.42858	7.60306	0.933618	5.1377	0.607094	5.1377	ENSG00000071073	MGAT4A
ENST00000520553.5	3.48221e-09	2.66057e-08	2.51024	0.424954	4.65427	6.06029	2.17493	2.33972	0.38541	2.33972	ENSG00000101336	HCK
ENST00000534016.5	6.60923e-19	1.34087e-17	2.50903	0.282507	2.16509	3.56481	0.437104	1.55816	0.67084	1.55816	ENSG00000166927	MS4A7
ENST00000434286.1	4.56535e-10	3.88638e-09	2.5087	0.402464	2.23639	5.59781	0.703037	3.34639	0.651468	3.34639	ENSG00000186818	LILRB4
ENST00000537019.5	1.26246e-18	2.5037e-17	2.50519	0.284389	1.80611	3.58634	0.360949	1.66098	0.789439	1.66098	ENSG00000255847	AP003717.1
ENST00000352818.8	2.04017e-07	1.21258e-06	2.50301	0.481752	2.25847	7.3256	1.14778	4.65434	0.645717	4.65434	ENSG00000026508	CD44
ENST00000369701.7	1.01705e-05	4.53483e-05	2.50177	0.566842	1.98916	9.53211	0.699281	7.33346	0.724178	7.33346	ENSG00000156395	SORCS3
ENST00000620279.4	2.08593e-15	3.1241e-14	2.50108	0.315151	3.87812	4.03756	0.850747	1.63225	0.446224	1.63225	ENSG00000274000	LILRA2
ENST00000355991.9	1.52511e-08	1.07189e-07	2.49954	0.441715	3.83206	6.40625	2.81802	2.05979	0.449469	2.05979	ENSG00000126391	FRMD8
ENST00000370355.2	2.84505e-52	3.28264e-50	2.49872	0.164236	8.98677	2.24419	0.000350703	0.673984	0.113554	0.673984	ENSG00000099194	SCD
ENST00000599694.1	2.6502e-18	5.10687e-17	2.49771	0.286254	2.86282	3.60323	0.887697	1.16084	0.534677	1.16084	ENSG00000105122	RASAL3
ENST00000350119.8	2.03853e-08	1.40929e-07	2.4976	0.445308	2.7885	6.48266	1.20374	3.75375	0.545089	3.75375	ENSG00000149927	DOC2A
ENST00000443930.1	4.8688e-50	5.19167e-48	2.49659	0.16785	2.79582	1.98936	0.160361	0.25926	0.543981	0.543981	ENSG00000233542	AL391845.2
ENST00000619866.4	2.07342e-27	7.65072e-26	2.49655	0.230172	3.87528	2.88503	0.292814	1.03167	0.446425	1.03167	ENSG00000276231	PIK3R6
ENST00000266557.3	1.65373e-17	2.9784e-16	2.49397	0.292862	4.54859	3.69322	0.17421	1.96999	0.393711	1.96999	ENSG00000139193	CD27
ENST00000462589.1	2.05e-29	8.60912e-28	2.49095	0.221206	2.55081	2.77783	0.193111	1.0302	0.584082	1.0302	ENSG00000090104	RGS1
ENST00000396776.6	4.89498e-21	1.17478e-19	2.48999	0.264572	2.46738	3.29795	0.526441	1.22351	0.59945	1.22351	ENSG00000175857	GAPT
ENST00000550295.1	7.01895e-43	5.82735e-41	2.48975	0.181379	2.41153	2.37953	0.201839	0.620622	0.610568	0.620622	ENSG00000139354	GAS2L3
ENST00000321023.5	4.75355e-27	1.71878e-25	2.48943	0.231138	1.36963	2.50833	0.335172	0.617827	1.00044	1.00044	ENSG00000110799	VWF
ENST00000568763.1	3.01223e-19	6.27526e-18	2.48936	0.277574	3.43121	3.4716	0.472601	1.45358	0.481203	1.45358	ENSG00000102879	CORO1A
ENST00000322002.4	6.28178e-47	6.0015e-45	2.48643	0.172829	3.93405	2.3004	0.0468748	0.699875	0.44226	0.699875	ENSG00000176887	SOX11
ENST00000312053.8	2.13278e-08	1.46993e-07	2.48564	0.443795	2.14915	6.43432	1.06857	3.85529	0.67534	3.85529	ENSG00000174837	ADGRE1
ENST00000503922.5	3.60762e-09	2.75031e-08	2.48441	0.420998	2.67551	5.94488	0.719123	3.71185	0.563058	3.71185	ENSG00000124564	SLC17A3
ENST00000372269.7	1.80578e-16	2.97373e-15	2.48436	0.301708	2.51803	3.81132	0.903134	1.37257	0.589966	1.37257	ENSG00000126882	FAM78A
ENST00000632620.1	1.99309e-20	4.57233e-19	2.48417	0.26819	3.34116	3.33834	0.578667	1.21948	0.489877	1.21948	ENSG00000282810	MIR210HG
ENST00000557794.5	5.86315e-28	2.24826e-26	2.48334	0.226554	1.69202	2.82753	0.416184	0.866988	0.836206	0.866988	ENSG00000140479	PCSK6
ENST00000412414.6	4.14256e-06	1.98677e-05	2.48281	0.53926	3.8257	8.75326	2.16556	5.10449	0.449917	5.10449	ENSG00000118263	KLF7
ENST00000604555.5	2.86994e-19	5.99271e-18	2.4824	0.276634	2.16228	3.44999	0.330126	1.58304	0.671629	1.58304	ENSG00000120708	TGFBI
ENST00000488845.1	1.0683e-12	1.22446e-11	2.48156	0.348465	4.27933	4.56011	1.06671	1.96898	0.415086	1.96898	ENSG00000164649	CDCA7L
ENST00000592951.5	1.3168e-11	1.34348e-10	2.47988	0.366478	2.63779	4.87672	0.888994	2.46866	0.569237	2.46866	ENSG00000184640	SEPT9
ENST00000538291.5	2.2638e-69	4.4777e-67	2.47846	0.140784	4.94569	2.0417	0.0285363	0.466964	0.361446	0.466964	ENSG00000073060	SCARB1
ENST00000489980.5	5.70045e-24	1.68702e-22	2.47752	0.245374	2.32661	3.04003	0.243754	1.26146	0.629106	1.26146	ENSG00000115523	GNLY
ENST00000602101.6	2.94139e-23	8.25433e-22	2.47743	0.249372	3.40963	3.08888	0.435286	1.11938	0.483306	1.11938	ENSG00000105122	RASAL3
ENST00000231461.9	1.03773e-73	2.31744e-71	2.47537	0.136296	6.83403	2.00707	0.00240872	0.462009	0.185146	0.462009	ENSG00000113532	ST8SIA4
ENST00000308748.9	5.06135e-14	6.62652e-13	2.47525	0.328705	4.08537	4.22108	0.575913	2.12526	0.431049	2.12526	ENSG00000174939	ASPHD1
ENST00000421787.5	1.04972e-41	8.29424e-40	2.47482	0.182923	4.30752	2.37472	0.150352	0.686165	0.412788	0.686165	ENSG00000026297	RNASET2
ENST00000498841.5	6.64355e-10	5.54329e-09	2.47438	0.400751	2.01286	5.52057	1.03298	2.98205	0.716495	2.98205	ENSG00000141959	PFKL
ENST00000487540.6	5.02048e-12	5.36741e-11	2.47391	0.358278	2.55713	4.72216	1.54658	1.66249	0.582969	1.66249	ENSG00000119535	CSF3R
ENST00000264596.3	7.93092e-30	3.42002e-28	2.47364	0.218055	2.71075	2.72187	0.172545	1.01615	0.557382	1.01615	ENSG00000109674	NEIL3
ENST00000217957.9	3.33543e-23	9.31075e-22	2.47127	0.249067	3.47184	3.07741	0.520627	1.03023	0.477402	1.03023	ENSG00000101842	VSIG1
ENST00000544986.1	6.3865e-25	2.00546e-23	2.47007	0.239593	2.56606	2.96135	0.231191	1.20393	0.581406	1.20393	ENSG00000172824	CES4A
ENST00000552269.5	1.87561e-19	3.97549e-18	2.46988	0.273813	3.29685	3.39588	0.445231	1.4291	0.493826	1.4291	ENSG00000247774	PCED1B-AS1
ENST00000612534.4	4.84477e-11	4.62223e-10	2.4687	0.375431	3.37318	5.02712	1.46197	2.06174	0.486883	2.06174	ENSG00000276561	IRF7
ENST00000441325.2	3.98548e-35	2.28751e-33	2.46788	0.199567	1.74733	2.52361	0.153026	0.842653	0.81286	0.842653	ENSG00000183929	DUSP5P1
ENST00000587069.5	2.48175e-12	2.74352e-11	2.46773	0.352316	2.11594	4.60962	0.605973	2.49718	0.684915	2.49718	ENSG00000129354	AP1M2
ENST00000599846.5	1.37994e-09	1.10775e-08	2.46745	0.407318	3.6395	5.64327	1.86335	2.28435	0.46346	2.28435	ENSG00000076928	ARHGEF1
ENST00000358739.4	1.79224e-20	4.12944e-19	2.46732	0.266046	2.01086	3.28892	0.204495	1.56501	0.717138	1.56501	ENSG00000196747	HIST1H2AI
ENST00000523193.5	1.08027e-20	2.52719e-19	2.46641	0.264413	1.84467	3.26635	0.533567	1.21428	0.774764	1.21428	ENSG00000076554	TPD52
ENST00000369288.6	4.14879e-22	1.06802e-20	2.46493	0.254974	2.45642	3.14318	0.671561	0.953728	0.601574	0.953728	ENSG00000117281	CD160
ENST00000612454.4	3.84125e-09	2.9215e-08	2.46465	0.418383	2.73099	5.86588	1.60686	2.76926	0.554156	2.76926	ENSG00000275730	LILRB4
ENST00000190983.4	9.62079e-09	6.94229e-08	2.46322	0.429335	1.87361	6.09384	0.599155	4.00906	0.76409	4.00906	ENSG00000064205	WISP2
ENST00000332904.7	3.58868e-13	4.30283e-12	2.46207	0.338651	2.97929	4.36892	0.465863	2.40126	0.521446	2.40126	ENSG00000148600	CDHR1
ENST00000409831.5	9.42564e-19	1.88716e-17	2.46206	0.27846	1.67729	3.44966	0.943342	0.995156	0.842647	0.995156	ENSG00000152969	JAKMIP1
ENST00000322886.11	5.78649e-20	1.27545e-18	2.46081	0.268993	3.26631	3.31985	0.507933	1.301	0.496447	1.301	ENSG00000165891	E2F7
ENST00000566453.1	1.8307e-14	2.50239e-13	2.45896	0.320929	1.3889	4.07577	0.372592	2.2023	0.989166	2.2023	ENSG00000172828	CES3
ENST00000250024.8	2.17183e-16	3.55314e-15	2.45766	0.29927	1.70256	3.74172	0.705175	1.53388	0.831657	1.53388	ENSG00000129173	E2F8
ENST00000395756.5	6.85006e-07	3.73718e-06	2.45591	0.494589	2.66157	7.57679	1.67681	4.43864	0.565326	4.43864	ENSG00000072310	SREBF1
ENST00000541481.5	8.38199e-12	8.74411e-11	2.4548	0.359316	3.1013	4.71682	0.677335	2.55037	0.510196	2.55037	ENSG00000133110	POSTN
ENST00000534081.5	9.90009e-21	2.32026e-19	2.4532	0.262736	2.0064	3.22807	0.461043	1.26471	0.718575	1.26471	ENSG00000254979	AP000781.2
ENST00000403326.5	5.80517e-32	2.79833e-30	2.45299	0.208471	4.08775	2.59502	0.344975	0.741533	0.430864	0.741533	ENSG00000177989	ODF3B
ENST00000497834.5	9.14019e-10	7.50059e-09	2.45153	0.400332	1.95493	5.48384	1.27147	2.73516	0.735569	2.73516	ENSG00000224103	HLA-DPA1
ENST00000518227.1	8.69992e-19	1.74574e-17	2.44971	0.276782	2.60458	3.41129	0.385054	1.53016	0.574791	1.53016	ENSG00000265690	AC074143.1
ENST00000535921.1	1.43992e-26	5.0282e-25	2.44842	0.229515	2.30331	2.81746	0.14911	1.16782	0.634595	1.16782	ENSG00000256609	AC084880.3
ENST00000554254.1	2.14666e-37	1.37798e-35	2.4482	0.19158	3.11692	2.42186	0.136251	0.781317	0.508868	0.781317	ENSG00000258667	HIF1A-AS2
ENST00000304361.8	5.0561e-11	4.81313e-10	2.4478	0.372613	2.54318	4.949	0.961979	2.50903	0.585436	2.50903	ENSG00000172322	CLEC12A
ENST00000572048.1	1.96203e-21	4.84169e-20	2.44693	0.257381	3.90861	3.15138	0.455436	1.20069	0.444069	1.20069	ENSG00000132386	SERPINF1
ENST00000368042.7	2.22636e-11	2.21692e-10	2.44581	0.365573	3.64752	4.81796	1.25533	2.08577	0.462847	2.08577	ENSG00000026751	SLAMF7
ENST00000428369.5	4.13607e-29	1.70281e-27	2.44544	0.218367	2.26857	2.69021	0.320223	0.871885	0.643145	0.871885	ENSG00000072682	P4HA2
ENST00000552321.2	6.17552e-12	6.53165e-11	2.44541	0.355668	1.57309	4.64065	1.29485	1.86764	0.890983	1.86764	ENSG00000219200	RNASEK
ENST00000459452.1	1.58667e-37	1.02216e-35	2.44409	0.190907	2.07052	2.27783	0.21266	0.564538	0.698474	0.698474	ENSG00000239093	snoU13
ENST00000439871.1	1.292e-16	2.16338e-15	2.44356	0.295319	3.25107	3.66613	0.167935	2.01239	0.497732	2.01239	ENSG00000229754	CXCR2P1
ENST00000530439.1	2.95274e-19	6.15989e-18	2.4433	0.272372	4.81379	3.34344	0.239174	1.61549	0.372576	1.61549	ENSG00000148926	ADM
ENST00000621044.4	2.33298e-14	3.15494e-13	2.4417	0.31998	1.92464	4.03935	1.09811	1.46156	0.745947	1.46156	ENSG00000088340	FER1L4
ENST00000535434.5	6.84161e-62	1.10941e-59	2.4405	0.147008	5.14369	1.77409	0.196866	0.0759307	0.343418	0.343418	ENSG00000111669	TPI1
ENST00000263201.5	2.79825e-18	5.37763e-17	2.43953	0.279784	3.28356	3.44006	0.675892	1.28108	0.494974	1.28108	ENSG00000093009	CDC45
ENST00000361714.5	5.83759e-18	1.09428e-16	2.43926	0.282462	0.95753	2.79411	0.700394	0.604377	1.29423	1.29423	ENSG00000112761	WISP3
ENST00000519865.5	3.13949e-10	2.72832e-09	2.439	0.387652	4.15993	5.22111	1.94662	1.81023	0.425067	1.81023	ENSG00000145860	RNF145
ENST00000567824.1	7.17752e-25	2.24602e-23	2.43863	0.236801	2.65483	2.88946	0.280053	1.12182	0.56643	1.12182	ENSG00000149927	DOC2A
ENST00000563177.5	1.57314e-20	3.64047e-19	2.4386	0.262556	2.06726	3.2077	0.611181	1.11221	0.699468	1.11221	ENSG00000174939	ASPHD1
ENST00000519730.1	5.76902e-32	2.78239e-30	2.43834	0.207217	1.84126	2.39599	0.29743	0.606298	0.776041	0.776041	ENSG00000186918	ZNF395
ENST00000529566.1	8.57034e-36	5.15234e-34	2.4382	0.195227	3.64048	2.44443	0.262525	0.690316	0.463385	0.690316	ENSG00000214063	TSPAN4
ENST00000589517.1	1.79591e-16	2.95912e-15	2.43795	0.296048	1.97808	3.66988	0.879029	1.31208	0.727825	1.31208	ENSG00000011600	TYROBP
ENST00000393759.6	6.73535e-12	7.09375e-11	2.43563	0.354885	2.00065	4.61484	0.710443	2.43814	0.720431	2.43814	ENSG00000172116	CD8B
ENST00000455005.1	9.55298e-31	4.3159e-29	2.43464	0.211197	1.54536	2.60068	0.140207	0.974899	0.904691	0.974899	ENSG00000231881	AL109615.2
ENST00000466288.1	2.41808e-19	5.07983e-18	2.43387	0.270658	3.22074	3.30878	0.487819	1.34357	0.500257	1.34357	ENSG00000121966	CXCR4
ENST00000496080.1	1.32433e-31	6.23412e-30	2.43328	0.208031	2.0159	2.53998	0.366398	0.689071	0.715523	0.715523	ENSG00000133619	KRBA1
ENST00000551245.5	9.0818e-17	1.53953e-15	2.43296	0.292557	1.50791	3.61289	0.55045	1.58928	0.923796	1.58928	ENSG00000135451	TROAP
ENST00000566693.1	2.26066e-28	8.91554e-27	2.43247	0.220188	3.03632	2.69399	0.557078	0.654988	0.515952	0.654988	ENSG00000174939	ASPHD1
ENST00000519601.5	8.50868e-19	1.71042e-17	2.43229	0.274737	2.55769	3.3619	0.809569	1.07744	0.582871	1.07744	ENSG00000102878	HSF4
ENST00000480614.1	1.36394e-56	1.84865e-54	2.43199	0.15342	7.59744	2.07608	0.00154095	0.586898	0.147572	0.586898	ENSG00000112715	VEGFA
ENST00000332345.10	1.49716e-13	1.86002e-12	2.42961	0.328885	3.29375	4.16746	0.686193	2.01793	0.494095	2.01793	ENSG00000169756	LIMS1
ENST00000497245.2	1.0591e-07	6.5858e-07	2.4285	0.456804	2.06549	6.65334	1.5298	3.68694	0.70001	3.68694	ENSG00000077454	LRCH4
ENST00000393444.7	2.21505e-08	1.52383e-07	2.42819	0.434046	3.07399	6.15124	1.28138	3.42853	0.512564	3.42853	ENSG00000004866	ST7
ENST00000432749.6	3.78158e-26	1.28621e-24	2.42768	0.22951	3.4838	2.79186	0.251465	1.0654	0.47632	1.0654	ENSG00000173369	C1QB
ENST00000392613.9	3.95396e-07	2.24027e-06	2.4271	0.478608	2.64985	7.15637	1.39325	4.33339	0.567246	4.33339	ENSG00000172794	RAB37
ENST00000310123.7	6.41208e-20	1.40783e-18	2.42678	0.265595	6.33434	3.2329	0.052117	1.7114	0.22211	1.7114	ENSG00000153902	LGI4
ENST00000611788.4	1.1162e-18	2.22048e-17	2.4265	0.275026	1.87216	3.35872	0.521825	1.36915	0.764621	1.36915	ENSG00000276053	LAIR1
ENST00000392585.2	1.74341e-14	2.39216e-13	2.42499	0.316237	3.4574	3.95988	0.794346	1.70579	0.47873	1.70579	ENSG00000183484	GPR132
ENST00000379749.8	7.38712e-08	4.69979e-07	2.4221	0.450079	3.8015	6.49457	1.07863	3.98564	0.451625	3.98564	ENSG00000133110	POSTN
ENST00000394072.7	6.77468e-23	1.84423e-21	2.42145	0.245803	1.58264	2.97588	0.553272	0.957207	0.886342	0.957207	ENSG00000131746	TNS4
ENST00000477708.6	1.01044e-20	2.3669e-19	2.41998	0.259238	2.49139	3.142	0.630409	1.04971	0.594889	1.04971	ENSG00000128805	ARHGAP22
ENST00000564632.1	9.87419e-14	1.24933e-12	2.41512	0.3245	2.06121	4.07885	0.963086	1.66943	0.70132	1.66943	ENSG00000005844	ITGAL
ENST00000444948.5	6.41934e-32	3.08118e-30	2.4151	0.2054	4.72111	2.51698	0.0893797	0.965345	0.380095	0.965345	ENSG00000150337	FCGR1A
ENST00000268296.8	1.34215e-42	1.10109e-40	2.41464	0.176513	5.79495	2.2434	0.028924	0.749994	0.274867	0.749994	ENSG00000140678	ITGAX
ENST00000435132.5	1.00479e-18	2.00728e-17	2.41448	0.273299	2.50654	3.3206	0.470727	1.39658	0.592072	1.39658	ENSG00000119383	PTPA
ENST00000397932.6	2.11334e-11	2.10929e-10	2.41233	0.360158	3.56234	4.67962	1.63729	1.60556	0.469577	1.60556	ENSG00000142185	TRPM2
ENST00000377961.2	2.84699e-09	2.19724e-08	2.41122	0.405916	5.26481	5.54577	0.186172	3.93303	0.331409	3.93303	ENSG00000079689	SCGN
ENST00000428546.2	6.12335e-32	2.94539e-30	2.40902	0.204813	1.77535	2.44152	0.247185	0.738793	0.801528	0.801528	ENSG00000156113	KCNMA1
ENST00000509407.5	2.30047e-18	4.46369e-17	2.40862	0.275538	1.39487	3.34387	0.605001	1.29303	0.985711	1.29303	ENSG00000152583	SPARCL1
ENST00000490638.5	1.04814e-42	8.62246e-41	2.40759	0.175766	3.39949	2.00973	0.288028	0.263517	0.484314	0.484314	ENSG00000137135	ARHGEF39
ENST00000487938.5	8.71418e-18	1.60444e-16	2.40611	0.280113	4.22045	3.40372	0.94224	1.01934	0.419965	1.01934	ENSG00000026025	VIM
ENST00000499370.6	1.07994e-41	8.51063e-40	2.4052	0.177804	3.5982	2.24323	0.143838	0.64652	0.46668	0.64652	ENSG00000026297	RNASET2
ENST00000510083.1	8.9384e-33	4.53711e-31	2.40481	0.201688	4.30416	2.46705	0.0439028	0.973047	0.413061	0.973047	ENSG00000026297	RNASET2
ENST00000537961.1	1.91387e-35	1.12577e-33	2.40475	0.193542	3.3992	2.32109	0.452118	0.417452	0.484344	0.484344	ENSG00000256540	AC007406.3
ENST00000461503.2	3.14143e-18	6.01275e-17	2.40412	0.276138	3.10208	3.3466	0.496773	1.40954	0.51013	1.40954	ENSG00000163508	EOMES
ENST00000303155.9	4.71419e-78	1.14049e-75	2.40368	0.128521	6.94504	1.86778	0.00324709	0.409695	0.178562	0.409695	ENSG00000171208	NETO2
ENST00000339241.1	4.93187e-08	3.22943e-07	2.40322	0.440655	4.12652	6.26383	1.74926	3.10515	0.427796	3.10515	ENSG00000164056	SPRY1
ENST00000261405.9	2.68135e-52	3.09773e-50	2.40262	0.157879	10.0213	2.07457	0.000120179	0.623023	0.107702	0.623023	ENSG00000110799	VWF
ENST00000454819.1	5.55547e-82	1.46192e-79	2.40245	0.125265	5.36042	1.84584	0.0297777	0.362507	0.321443	0.362507	ENSG00000061656	SPAG4
ENST00000380465.7	1.1078e-19	2.392e-18	2.40169	0.264567	2.89463	3.18881	0.292605	1.45729	0.530736	1.45729	ENSG00000147872	PLIN2
ENST00000222304.3	2.03903e-18	3.97458e-17	2.40157	0.274305	2.46138	3.31852	0.218469	1.66261	0.60061	1.66261	ENSG00000105697	HAMP
ENST00000264888.5	2.84397e-22	7.41665e-21	2.39948	0.247217	6.80952	2.96639	0.00372147	1.52418	0.186659	1.52418	ENSG00000138755	CXCL9
ENST00000521913.6	1.91712e-13	2.35832e-12	2.39946	0.32626	5.62698	4.08815	0.298215	2.36292	0.29285	2.36292	ENSG00000092964	DPYSL2
ENST00000381086.9	3.12145e-53	3.75563e-51	2.39926	0.15622	10.4159	2.0576	0.00026008	0.609858	0.109091	0.609858	ENSG00000146674	IGFBP3
ENST00000602384.5	8.4569e-11	7.85282e-10	2.39696	0.369204	3.16898	4.82423	1.00006	2.40773	0.504527	2.40773	ENSG00000270136	MINOS1-NBL1
ENST00000416140.5	4.04638e-22	1.04285e-20	2.39667	0.247847	1.47907	2.9707	0.468183	1.06752	0.938974	1.06752	ENSG00000112561	TFEB
ENST00000549690.1	2.72046e-10	2.38095e-09	2.39621	0.379512	2.99305	5.01433	0.886954	2.71379	0.520074	2.71379	ENSG00000090382	LYZ
ENST00000304552.4	1.28137e-17	2.3278e-16	2.39544	0.28032	4.49982	3.39366	0.138408	1.82608	0.397528	1.82608	ENSG00000172215	CXCR6
ENST00000517990.5	1.32411e-06	6.91659e-06	2.39522	0.495279	2.14616	7.51934	1.23391	4.89862	0.676189	4.89862	ENSG00000070756	PABPC1
ENST00000523077.1	1.79498e-25	5.85301e-24	2.39492	0.229602	3.05105	2.753	0.250738	1.06719	0.514608	1.06719	ENSG00000102878	HSF4
ENST00000424407.1	1.584e-28	6.31335e-27	2.39348	0.216035	2.74756	2.60164	0.107084	1.05969	0.551526	1.05969	ENSG00000283366	AC000095.2
ENST00000536592.5	3.88155e-07	2.20146e-06	2.39328	0.471613	3.66158	6.95071	1.70559	3.85487	0.461782	3.85487	ENSG00000111348	ARHGDIB
ENST00000523950.5	1.45666e-14	2.01499e-13	2.39272	0.311095	6.70462	3.84079	0.270638	2.14886	0.193417	2.14886	ENSG00000112715	VEGFA
ENST00000469660.1	9.55765e-31	4.3159e-29	2.38838	0.207185	3.66434	2.5028	0.437714	0.635425	0.461574	0.635425	ENSG00000177989	ODF3B
ENST00000415430.7	9.28041e-11	8.57857e-10	2.38785	0.368596	1.72443	4.80212	1.04603	2.35055	0.822367	2.35055	ENSG00000101842	VSIG1
ENST00000369384.8	2.98741e-24	8.98888e-23	2.38711	0.23495	3.90247	2.80506	0.299398	1.08064	0.444504	1.08064	ENSG00000198019	FCGR1B
ENST00000526530.1	4.1364e-07	2.33511e-06	2.38585	0.471273	5.50272	6.93383	1.40806	4.1444	0.306252	4.1444	ENSG00000023697	DERA
ENST00000475485.6	1.4002e-24	4.31112e-23	2.3839	0.232946	3.75833	2.77799	0.183158	1.17343	0.454695	1.17343	ENSG00000138964	PARVG
ENST00000523582.5	4.37422e-12	4.70668e-11	2.38388	0.344265	1.85237	4.36811	0.779297	2.18367	0.771899	2.18367	ENSG00000104321	TRPA1
ENST00000588992.5	5.11402e-15	7.39114e-14	2.38362	0.304653	2.03588	3.73166	0.635406	1.68492	0.709188	1.68492	ENSG00000126246	IGFLR1
ENST00000639739.1	1.14858e-13	1.44511e-12	2.38336	0.321095	4.08735	3.98596	0.293568	2.28398	0.430895	2.28398	ENSG00000113083	LOX
ENST00000425428.6	1.25733e-05	5.51229e-05	2.3832	0.545679	2.13942	8.80321	1.10783	6.33632	0.678116	6.33632	ENSG00000026508	CD44
ENST00000490286.5	1.39359e-07	8.50011e-07	2.3805	0.452043	1.99259	6.48797	1.09401	4.01456	0.723055	4.01456	ENSG00000197635	DPP4
ENST00000302759.10	5.22364e-17	9.03714e-16	2.38043	0.284009	4.10784	3.42708	0.817385	1.19914	0.429287	1.19914	ENSG00000169679	BUB1
ENST00000443193.5	1.63179e-08	1.14214e-07	2.38043	0.421532	1.71997	5.82827	2.32392	2.1183	0.824243	2.1183	ENSG00000203747	FCGR3A
ENST00000595641.5	8.29291e-10	6.84023e-09	2.38024	0.38771	4.47408	5.15071	1.39707	2.3609	0.399545	2.3609	ENSG00000099331	MYO9B
ENST00000556168.1	7.27709e-46	6.67601e-44	2.38004	0.167418	2.81362	2.05976	0.159357	0.476378	0.541365	0.541365	ENSG00000258807	AL359237.1
ENST00000380498.10	2.99556e-23	8.4011e-22	2.3783	0.239438	6.2422	2.84714	0.627342	0.805917	0.230331	0.805917	ENSG00000129226	CD68
ENST00000411653.5	9.024e-14	1.14724e-12	2.37709	0.318881	2.5122	3.94336	1.13727	1.40487	0.591031	1.40487	ENSG00000059377	TBXAS1
ENST00000595217.1	6.89721e-29	2.79607e-27	2.37638	0.213064	3.64657	2.5495	0.16743	0.967478	0.46292	0.967478	ENSG00000105374	NKG7
ENST00000528655.5	9.21404e-19	1.84562e-17	2.37431	0.268458	4.83313	3.20711	0.452246	1.34949	0.370979	1.34949	ENSG00000148926	ADM
ENST00000398185.6	1.54301e-24	4.74432e-23	2.37399	0.23219	6.72785	2.75738	0.205523	1.14229	0.19187	1.14229	ENSG00000140479	PCSK6
ENST00000367408.5	1.13143e-23	3.26991e-22	2.37177	0.23648	3.00506	2.80448	0.478791	0.919282	0.518901	0.919282	ENSG00000066279	ASPM
ENST00000308108.8	2.79191e-12	3.06785e-11	2.37171	0.339406	1.50422	4.27128	1.30859	1.57133	0.925714	1.57133	ENSG00000175305	CCNE2
ENST00000533495.5	3.73556e-07	2.12549e-06	2.37162	0.466674	2.4608	6.80996	1.67832	3.76628	0.600722	3.76628	ENSG00000167325	RRM1
ENST00000527261.5	4.96505e-37	3.13571e-35	2.37154	0.186534	2.23088	2.08468	0.216955	0.454254	0.652922	0.652922	ENSG00000133805	AMPD3
ENST00000360872.9	5.83249e-11	5.51372e-10	2.37109	0.362111	1.42016	4.6647	1.55348	1.72462	0.971288	1.72462	ENSG00000213658	LAT
ENST00000341148.7	2.02897e-05	8.54836e-05	2.37086	0.556322	3.2262	9.07864	1.51951	6.21784	0.499805	6.21784	ENSG00000184863	RBM33
ENST00000622483.4	5.90148e-17	1.01746e-15	2.37069	0.283333	2.30645	3.4059	0.787552	1.21938	0.633844	1.21938	ENSG00000140479	PCSK6
ENST00000475170.5	3.5876e-10	3.09473e-09	2.3692	0.377804	3.10313	4.9498	1.04058	2.52781	0.510039	2.52781	ENSG00000160255	ITGB2
ENST00000639271.1	1.31332e-15	2.00398e-14	2.36838	0.296295	2.08834	3.58907	0.925062	1.2697	0.693088	1.2697	ENSG00000176485	PLA2G16
ENST00000579368.1	3.7871e-25	1.20221e-23	2.36725	0.228509	2.52923	2.70735	0.184468	1.12094	0.587934	1.12094	ENSG00000265962	GACAT2
ENST00000622145.4	8.79976e-11	8.15521e-10	2.36716	0.36495	3.90321	4.71109	0.981968	2.34774	0.444452	2.34774	ENSG00000234487	HLA-F
ENST00000579737.3	1.58582e-22	4.20381e-21	2.36705	0.242393	3.65806	2.86889	0.321613	1.14724	0.462047	1.14724	ENSG00000265531	FCGR1CP
ENST00000438241.1	5.0393e-13	5.9619e-12	2.36603	0.327513	2.40141	4.06819	0.509822	2.17179	0.612668	2.17179	ENSG00000173372	C1QA
ENST00000572447.5	7.81447e-16	1.21696e-14	2.3659	0.293643	2.24023	3.54739	0.860675	1.29498	0.650459	1.29498	ENSG00000129195	PIMREG
ENST00000586765.1	3.77793e-15	5.52491e-14	2.365	0.300811	2.04473	3.65177	0.726654	1.53553	0.706419	1.53553	ENSG00000168675	LDLRAD4
ENST00000562559.5	4.75583e-17	8.26594e-16	2.36425	0.281707	3.76916	3.10141	1.53005	0.177064	0.453922	0.453922	ENSG00000171208	NETO2
ENST00000485545.5	2.70153e-10	2.36492e-09	2.36424	0.374384	1.50103	4.88021	1.3563	2.14779	0.927381	2.14779	ENSG00000049541	RFC2
ENST00000560662.2	1.23904e-16	2.07693e-15	2.36394	0.285524	1.48162	3.42867	0.582842	1.45525	0.937615	1.45525	ENSG00000259347	AC087482.1
ENST00000618438.4	2.41203e-06	1.20504e-05	2.36393	0.501318	3.06493	7.63069	1.38384	4.89916	0.513364	4.89916	ENSG00000022267	FHL1
ENST00000307114.11	1.2396e-09	1.00081e-08	2.36218	0.388834	4.43055	5.15069	2.98236	0.797436	0.402967	0.797436	ENSG00000172432	GTPBP2
ENST00000522362.6	6.03751e-32	2.90565e-30	2.362	0.200795	7.36594	2.40663	0.00198774	1.00598	0.157189	1.00598	ENSG00000240694	PNMA2
ENST00000356143.5	1.60281e-06	8.26303e-06	2.36189	0.492269	2.64152	7.40574	2.43797	3.62025	0.56862	3.62025	ENSG00000013561	RNF14
ENST00000615430.4	1.44762e-08	1.01982e-07	2.36156	0.416673	2.35133	5.70489	1.81332	2.52709	0.623484	2.52709	ENSG00000157322	CLEC18A
ENST00000325203.9	9.40799e-52	1.07312e-49	2.3609	0.155981	7.24574	2.00965	0.00334451	0.60491	0.162751	0.60491	ENSG00000091879	ANGPT2
ENST00000448616.5	9.98117e-10	8.15206e-09	2.35946	0.386182	2.05986	5.09656	0.319842	3.40856	0.701735	3.40856	ENSG00000130720	FIBCD1
ENST00000634353.1	1.11892e-21	2.80421e-20	2.35859	0.246578	1.69015	2.90945	0.177443	1.34258	0.837017	1.34258	ENSG00000283071	AL161669.4
ENST00000620084.4	1.62298e-09	1.29065e-08	2.35782	0.390908	2.3372	5.1855	1.71539	2.10483	0.626673	2.10483	ENSG00000122986	HVCN1
ENST00000260595.9	1.82191e-17	3.26756e-16	2.35775	0.277231	4.58394	3.30581	0.285658	1.63577	0.390943	1.63577	ENSG00000138028	CGREF1
ENST00000371030.3	2.96884e-18	5.69088e-17	2.35768	0.270605	2.98597	3.21588	0.776539	1.05413	0.520776	1.05413	ENSG00000124203	ZNF831
ENST00000517644.1	2.9427e-14	3.94391e-13	2.35763	0.310181	1.38949	3.78464	0.62452	1.78078	0.988825	1.78078	ENSG00000113249	HAVCR1
ENST00000381083.8	3.17984e-20	7.18674e-19	2.35621	0.255756	1.95223	3.02072	0.449702	1.18558	0.73648	1.18558	ENSG00000146674	IGFBP3
ENST00000392546.6	4.23391e-08	2.79682e-07	2.35571	0.429812	3.08881	5.97316	1.04505	3.5734	0.511271	3.5734	ENSG00000115935	WIPF1
ENST00000381112.7	6.63513e-09	4.887e-08	2.35565	0.406153	4.52541	5.48364	1.27092	2.85309	0.395525	2.85309	ENSG00000136280	CCM2
ENST00000629090.2	4.4495e-05	0.000175563	2.35466	0.576725	2.57131	9.63141	1.04977	7.26552	0.580492	7.26552	ENSG00000274474	YWHAE
ENST00000466227.6	4.4495e-05	0.000175563	2.35466	0.576725	2.57131	9.63141	1.04977	7.26552	0.580492	7.26552	ENSG00000108953	YWHAE
ENST00000394326.2	1.29382e-20	3.00955e-19	2.35411	0.252893	2.98852	2.98217	0.525447	1.07342	0.520522	1.07342	ENSG00000123095	BHLHE41
ENST00000428043.5	4.7699e-08	3.12998e-07	2.35335	0.431042	2.77028	5.99657	1.67887	2.96607	0.547932	2.96607	ENSG00000159640	ACE
ENST00000547626.5	1.10768e-19	2.392e-18	2.35269	0.25917	2.95118	3.06003	0.445783	1.23344	0.52436	1.23344	ENSG00000247774	PCED1B-AS1
ENST00000335613.9	7.58442e-09	5.54218e-08	2.34923	0.406622	3.72768	5.48543	1.15742	2.9761	0.456902	2.9761	ENSG00000167992	VWCE
ENST00000368106.3	2.84582e-21	6.93892e-20	2.34901	0.248093	1.78146	2.70589	0.73966	0.586231	0.799098	0.799098	ENSG00000181036	FCRL6
ENST00000495645.5	2.87431e-05	0.000117603	2.34732	0.561129	3.23992	9.18353	1.37911	6.49254	0.498664	6.49254	ENSG00000033100	CHPF2
ENST00000264828.3	2.71622e-71	5.69816e-69	2.34314	0.131243	6.35652	1.8127	0.00366352	0.426952	0.220191	0.426952	ENSG00000080573	COL5A3
ENST00000371924.5	3.6996e-12	4.01099e-11	2.34283	0.337185	4.04272	4.19971	1.04844	1.79391	0.434313	1.79391	ENSG00000138134	STAMBPL1
ENST00000336356.3	8.16908e-10	6.74427e-09	2.34255	0.381422	2.70766	4.98607	1.37671	2.26036	0.557877	2.26036	ENSG00000121207	LRAT
ENST00000402280.5	6.27422e-11	5.90835e-10	2.34207	0.358277	3.73855	4.56182	1.14468	2.06437	0.456116	2.06437	ENSG00000091106	NLRC4
ENST00000595325.5	4.31444e-19	8.87716e-18	2.34179	0.262279	1.66589	3.08723	0.563311	1.15645	0.847697	1.15645	ENSG00000142347	MYO1F
ENST00000355014.6	2.49406e-07	1.46008e-06	2.33968	0.453588	5.15063	6.47395	1.3689	3.77466	0.342752	3.77466	ENSG00000196189	SEMA4A
ENST00000308710.9	4.0843e-07	2.3083e-06	2.33791	0.461582	2.28048	6.65291	1.978	3.34846	0.640162	3.34846	ENSG00000151092	NGLY1
ENST00000394788.7	2.33128e-05	9.70886e-05	2.33443	0.551803	4.66543	8.91143	1.72443	5.88774	0.384528	5.88774	ENSG00000135218	CD36
ENST00000488038.5	3.6144e-09	2.75525e-08	2.33403	0.395535	3.59142	5.24736	1.04738	2.86381	0.46722	2.86381	ENSG00000100364	KIAA0930
ENST00000564089.5	1.62211e-10	1.45418e-09	2.33346	0.364977	2.25728	4.67158	0.805416	2.5248	0.646021	2.5248	ENSG00000103522	IL21R
ENST00000537354.5	2.59599e-22	6.78952e-21	2.33296	0.240134	1.85646	2.80146	0.645043	0.79656	0.770384	0.79656	ENSG00000142046	TMEM91
ENST00000552854.1	8.87578e-50	9.35355e-48	2.33295	0.157274	6.29794	1.98654	0.00474697	0.61363	0.225311	0.61363	ENSG00000139354	GAS2L3
ENST00000545174.5	1.58653e-09	1.26301e-08	2.33267	0.386504	6.04373	5.07098	0.453791	3.28084	0.249271	3.28084	ENSG00000119408	NEK6
ENST00000367459.7	8.65747e-28	3.2696e-26	2.33218	0.213452	7.27983	2.50104	0.00264361	1.1364	0.161132	1.1364	ENSG00000090104	RGS1
ENST00000451801.5	2.88107e-23	8.08758e-22	2.33064	0.234548	1.71189	2.73312	0.467649	0.907673	0.82767	0.907673	ENSG00000176083	ZNF683
ENST00000483405.5	3.41669e-22	8.87936e-21	2.33035	0.240559	4.38522	2.80344	0.127128	1.31959	0.406554	1.31959	ENSG00000174939	ASPHD1
ENST00000637807.1	5.99535e-08	3.87061e-07	2.3288	0.429751	3.83428	5.94004	0.612951	4.00421	0.449312	4.00421	ENSG00000283321	AC019117.3
ENST00000373480.1	3.40426e-06	1.65714e-05	2.32808	0.501224	1.86947	7.58587	1.72582	4.55482	0.765599	4.55482	ENSG00000162522	KIAA1522
ENST00000497869.5	2.11498e-33	1.11441e-31	2.32764	0.19328	2.37308	2.14408	0.315232	0.468609	0.618696	0.618696	ENSG00000186827	TNFRSF4
ENST00000567587.6	1.64108e-22	4.34516e-21	2.32757	0.238435	3.62016	2.77499	0.520729	0.900549	0.464954	0.900549	ENSG00000172824	CES4A
ENST00000533097.6	2.3694e-13	2.88981e-12	2.32696	0.317626	6.53749	3.86404	0.455242	2.06691	0.205457	2.06691	ENSG00000008517	IL32
ENST00000371139.8	3.19007e-14	4.26086e-13	2.32689	0.306559	4.03809	3.69301	0.36389	1.98557	0.434661	1.98557	ENSG00000183918	SH2D1A
ENST00000396050.5	1.11538e-10	1.01993e-09	2.32671	0.360707	3.47548	4.58694	1.44362	1.80911	0.477071	1.80911	ENSG00000131080	EDA2R
ENST00000357375.4	7.58371e-25	2.36736e-23	2.32594	0.225974	4.38273	2.62987	0.342482	0.934128	0.406751	0.934128	ENSG00000142512	SIGLEC10
ENST00000590867.5	4.66119e-13	5.53129e-12	2.32576	0.321468	2.74554	3.92339	0.845836	1.7377	0.551845	1.7377	ENSG00000205744	DENND1C
ENST00000627431.2	1.00232e-28	4.0415e-27	2.32506	0.209088	1.66751	2.08587	0.245965	0.482135	0.846976	0.846976	ENSG00000226419	SLC16A1-AS1
ENST00000376236.8	1.84528e-35	1.08756e-33	2.32366	0.186972	7.12048	2.22861	0.00228904	0.871672	0.168995	0.871672	ENSG00000077420	APBB1IP
ENST00000557821.5	1.27366e-07	7.81415e-07	2.32278	0.439705	3.25454	6.14714	1.98909	2.84442	0.49744	2.84442	ENSG00000137841	PLCB2
ENST00000570236.1	2.80811e-11	2.76078e-10	2.32029	0.348585	1.55982	4.36664	0.824022	2.21377	0.897497	2.21377	ENSG00000172828	CES3
ENST00000476339.1	1.31113e-09	1.05506e-08	2.32012	0.382478	1.66738	4.97963	0.997617	2.65962	0.847031	2.65962	ENSG00000131504	DIAPH1
ENST00000595725.5	4.50386e-11	4.31023e-10	2.31918	0.352113	2.95713	4.42651	1.49089	1.60869	0.52373	1.60869	ENSG00000104894	CD37
ENST00000216223.9	2.63414e-51	2.96331e-49	2.3189	0.153897	6.13953	1.94402	0.00470394	0.5874	0.239933	0.5874	ENSG00000100385	IL2RB
ENST00000411821.5	4.19726e-20	9.38488e-19	2.31885	0.252519	2.10686	2.93588	0.383164	1.21098	0.687581	1.21098	ENSG00000128242	GAL3ST1
ENST00000373106.5	2.5267e-10	2.21958e-09	2.31841	0.366527	2.85828	4.68194	1.42076	1.93779	0.535262	1.93779	ENSG00000119535	CSF3R
ENST00000604365.1	4.36668e-26	1.47574e-24	2.31691	0.219317	2.18703	2.54594	0.148695	1.05381	0.664752	1.05381	ENSG00000271044	AC087468.1
ENST00000414952.6	3.31676e-10	2.87349e-09	2.31354	0.368211	2.34732	4.70689	1.56754	1.82195	0.624381	1.82195	ENSG00000174939	ASPHD1
ENST00000558588.5	2.47336e-15	3.67986e-14	2.31342	0.292284	3.33745	3.46567	0.525013	1.61074	0.490216	1.61074	ENSG00000137841	PLCB2
ENST00000397205.2	2.72351e-12	2.99497e-11	2.31178	0.330666	2.67807	4.05546	0.946085	1.78741	0.562643	1.78741	ENSG00000172824	CES4A
ENST00000370459.7	5.56962e-28	2.14117e-26	2.31161	0.210799	5.37903	2.44906	0.0168529	1.09405	0.319476	1.09405	ENSG00000154451	GBP5
ENST00000417528.5	2.63508e-28	1.03423e-26	2.3116	0.209508	2.76994	2.43562	0.28995	0.807389	0.547986	0.807389	ENSG00000072682	P4HA2
ENST00000600689.1	1.61654e-06	8.32573e-06	2.3069	0.480979	2.20485	7.06898	1.03133	4.75218	0.65989	4.75218	ENSG00000005007	UPF1
ENST00000439422.1	1.7998e-07	1.07891e-06	2.30651	0.441952	1.76201	6.17715	0.957026	3.92602	0.806882	3.92602	ENSG00000123131	PRDX4
ENST00000368248.4	3.1958e-11	3.11809e-10	2.30627	0.347474	2.47104	4.33112	0.890598	2.12786	0.598747	2.12786	ENSG00000172673	THEMIS
ENST00000613862.2	3.1958e-11	3.11809e-10	2.30627	0.347474	2.47104	4.33112	0.890598	2.12786	0.598747	2.12786	ENSG00000275122	THEMIS
ENST00000448409.5	1.30608e-11	1.33314e-10	2.30627	0.340763	1.95643	4.21682	0.890515	2.01248	0.73506	2.01248	ENSG00000144395	CCDC150
ENST00000503252.1	1.82423e-23	5.19107e-22	2.30625	0.231037	6.04655	2.6641	0.321344	1.01311	0.24899	1.01311	ENSG00000153395	LPCAT1
ENST00000626080.1	1.82423e-23	5.19107e-22	2.30625	0.231037	6.04655	2.6641	0.321344	1.01311	0.24899	1.01311	ENSG00000275079	LPCAT1
ENST00000368653.7	4.47003e-24	1.32988e-22	2.30568	0.227818	5.74076	2.62689	0.113847	1.18368	0.28063	1.18368	ENSG00000148773	MKI67
ENST00000260723.4	1.063e-27	3.99776e-26	2.30558	0.211378	3.38225	2.44808	0.0980142	1.019	0.486009	1.019	ENSG00000138152	BTBD16
ENST00000373736.6	3.67178e-20	8.24064e-19	2.30474	0.25059	3.14706	2.89539	0.126274	1.44361	0.506342	1.44361	ENSG00000084628	NKAIN1
ENST00000457270.5	1.25187e-11	1.28013e-10	2.30446	0.340188	2.99286	4.20502	0.99336	1.89983	0.520092	1.89983	ENSG00000100038	TOP3B
ENST00000514554.5	2.14579e-12	2.38531e-11	2.30376	0.327953	6.80491	4.00189	0.411967	2.27685	0.186946	2.27685	ENSG00000120708	TGFBI
ENST00000578574.1	1.05608e-22	2.83122e-21	2.30218	0.234761	2.49531	2.70229	0.265311	1.11251	0.594157	1.11251	ENSG00000141526	SLC16A3
ENST00000539319.5	2.98674e-11	2.92521e-10	2.29947	0.345929	6.21407	4.2967	0.605291	2.38639	0.232917	2.38639	ENSG00000137831	UACA
ENST00000587906.1	2.44947e-26	8.41392e-25	2.29915	0.216527	1.3871	2.14768	0.181884	0.639219	0.990212	0.990212	ENSG00000224367	OACYLP
ENST00000409817.1	2.23229e-31	1.03556e-29	2.29881	0.197283	4.46671	2.29767	0.319491	0.653525	0.400123	0.653525	ENSG00000121966	CXCR4
ENST00000612225.4	7.74265e-08	4.91269e-07	2.29775	0.427646	2.60272	5.85909	0.74254	3.82949	0.575107	3.82949	ENSG00000079689	SCGN
ENST00000626131.1	9.76599e-16	1.50938e-14	2.29664	0.286015	3.15937	3.35641	0.136519	1.9086	0.505322	1.9086	ENSG00000280511	AL591030.2
ENST00000520349.1	2.37076e-12	2.62598e-11	2.2959	0.327484	1.45042	3.98516	0.782046	1.8991	0.954467	1.8991	ENSG00000134013	LOXL2
ENST00000424408.6	1.99658e-13	2.45339e-12	2.29586	0.312403	5.6031	3.74631	0.746686	1.69321	0.295426	1.69321	ENSG00000112769	LAMA4
ENST00000329797.7	1.41012e-12	1.59631e-11	2.29378	0.32384	2.85471	3.92397	1.31635	1.30546	0.535727	1.30546	ENSG00000183484	GPR132
ENST00000371173.7	4.93119e-13	5.84014e-12	2.29224	0.317169	1.93214	3.81636	1.21185	1.30305	0.743351	1.30305	ENSG00000124256	ZBP1
ENST00000513868.6	6.5495e-69	1.2786e-66	2.29183	0.13063	4.50943	1.60583	0.0298268	0.252465	0.396775	0.396775	ENSG00000249859	PVT1
ENST00000367409.8	1.8003e-36	1.11432e-34	2.29094	0.181639	4.55647	2.14185	0.0442942	0.780528	0.393094	0.780528	ENSG00000066279	ASPM
ENST00000582743.5	1.73256e-60	2.67913e-58	2.28998	0.139582	8.39681	1.8064	0.0269074	0.460168	0.123708	0.460168	ENSG00000141526	SLC16A3
ENST00000537858.1	7.35845e-19	1.48617e-17	2.28858	0.258033	3.02272	2.97033	0.1673	1.49722	0.517218	1.49722	ENSG00000255833	TIFAB
ENST00000302347.9	3.26731e-10	2.8331e-09	2.28665	0.363795	6.59919	4.59565	0.499597	2.80908	0.200831	2.80908	ENSG00000160255	ITGB2
ENST00000338165.8	9.20754e-12	9.5621e-11	2.2861	0.335285	2.48674	4.10177	0.974706	1.83569	0.595764	1.83569	ENSG00000154920	EME1
ENST00000440612.5	2.24869e-13	2.75041e-12	2.28485	0.31158	3.00961	3.72085	0.394069	2.03298	0.518463	2.03298	ENSG00000138028	CGREF1
ENST00000632468.1	2.0183e-19	4.26486e-18	2.28383	0.253413	2.67948	2.90638	0.729013	0.876444	0.562414	0.876444	ENSG00000275932	DUSP14
ENST00000613659.1	2.0183e-19	4.26486e-18	2.28383	0.253413	2.67948	2.90638	0.729013	0.876444	0.562414	0.876444	ENSG00000276023	DUSP14
ENST00000506424.2	1.31792e-10	1.19601e-09	2.28377	0.355446	2.9688	4.44371	1.05347	2.10507	0.522516	2.10507	ENSG00000186352	ANKRD37
ENST00000468249.1	4.35816e-48	4.31012e-46	2.28295	0.156688	4.04755	1.9237	0.0697559	0.544022	0.433948	0.544022	ENSG00000177989	ODF3B
ENST00000424809.6	1.39958e-24	4.31067e-23	2.28215	0.223002	3.86859	2.54589	0.335924	0.90732	0.446896	0.90732	ENSG00000123329	ARHGAP9
ENST00000314151.12	7.91247e-08	5.01301e-07	2.28208	0.425039	1.5003	5.78595	1.47696	3.03948	0.927762	3.03948	ENSG00000157335	CLEC18C
ENST00000419062.5	4.9424e-07	2.75572e-06	2.28203	0.453815	1.89647	6.41176	0.8216	4.32711	0.755858	4.32711	ENSG00000235017	C2
ENST00000383367.6	4.9424e-07	2.75572e-06	2.28203	0.453815	1.89647	6.41176	0.8216	4.32711	0.755858	4.32711	ENSG00000206372	C2
ENST00000423826.5	4.9424e-07	2.75572e-06	2.28203	0.453815	1.89647	6.41176	0.8216	4.32711	0.755858	4.32711	ENSG00000231543	C2
ENST00000428140.5	4.9424e-07	2.75572e-06	2.28203	0.453815	1.89647	6.41176	0.8216	4.32711	0.755858	4.32711	ENSG00000226560	C2
ENST00000452763.5	4.9424e-07	2.75572e-06	2.28203	0.453815	1.89647	6.41176	0.8216	4.32711	0.755858	4.32711	ENSG00000235696	C2
ENST00000560028.1	8.23771e-11	7.66115e-10	2.28201	0.351284	3.1109	4.3689	0.0640337	3.02099	0.509378	3.02099	ENSG00000166825	ANPEP
ENST00000527884.5	2.33673e-17	4.152e-16	2.27989	0.268991	2.94648	3.10324	0.639204	1.1697	0.524862	1.1697	ENSG00000129173	E2F8
ENST00000568457.1	8.35505e-31	3.78615e-29	2.27989	0.197575	3.12622	2.27863	0.108774	0.867121	0.508084	0.867121	ENSG00000260997	AC004847.1
ENST00000455106.1	1.55938e-09	1.24271e-08	2.27987	0.377581	5.3287	4.84076	0.804121	2.76006	0.324778	2.76006	ENSG00000141756	FKBP10
ENST00000414700.7	1.3992e-46	1.31445e-44	2.27938	0.159051	7.28955	1.93805	0.304785	0.327647	0.160677	0.327647	ENSG00000182199	SHMT2
ENST00000329319.7	3.48436e-11	3.38203e-10	2.27803	0.34388	1.62428	4.23692	1.29814	1.65819	0.866617	1.65819	ENSG00000182362	YBEY
ENST00000503759.5	2.21705e-13	2.71208e-12	2.27786	0.310547	4.58494	3.6969	0.570946	1.84004	0.390865	1.84004	ENSG00000113083	LOX
ENST00000465778.5	2.98408e-05	0.000121757	2.27774	0.545607	2.92372	8.67713	1.58456	5.85763	0.527363	5.85763	ENSG00000234487	HLA-F
ENST00000310127.10	6.05078e-09	4.48412e-08	2.2775	0.391637	3.0409	5.10561	0.657749	3.17673	0.515531	3.17673	ENSG00000130270	ATP8B3
ENST00000575040.1	1.0246e-18	2.04505e-17	2.27642	0.257736	2.07795	2.95253	0.784092	0.8766	0.696217	0.8766	ENSG00000127564	PKMYT1
ENST00000469328.5	1.22443e-08	8.71521e-08	2.27635	0.39962	3.30631	5.26062	2.40361	1.5888	0.492999	1.5888	ENSG00000106348	IMPDH1
ENST00000368428.1	9.32578e-12	9.67707e-11	2.27561	0.333837	1.83984	4.06572	0.946238	1.83994	0.776574	1.83994	ENSG00000160688	FLAD1
ENST00000559750.5	2.09786e-21	5.15427e-20	2.27544	0.239519	1.85846	2.72723	0.437083	0.997152	0.769645	0.997152	ENSG00000140368	PSTPIP1
ENST00000422328.5	2.23462e-10	1.97495e-09	2.27444	0.358503	2.15418	4.48698	1.56251	1.65059	0.673913	1.65059	ENSG00000059377	TBXAS1
ENST00000413800.5	4.2527e-51	4.74851e-49	2.27374	0.151217	5.70917	1.87142	0.100213	0.471455	0.284011	0.471455	ENSG00000197093	GAL3ST4
ENST00000222598.4	1.01874e-35	6.07176e-34	2.27356	0.182246	3.32848	2.12728	0.281491	0.548847	0.491028	0.548847	ENSG00000105880	DLX5
ENST00000559417.1	2.05431e-14	2.79025e-13	2.27302	0.297236	2.59886	3.49113	0.522071	1.68667	0.575761	1.68667	ENSG00000140479	PCSK6
ENST00000380464.7	3.60168e-29	1.48825e-27	2.27264	0.202716	3.85602	2.32123	0.15738	0.869959	0.447781	0.869959	ENSG00000147872	PLIN2
ENST00000534871.5	1.65354e-11	1.66963e-10	2.27141	0.337318	2.18805	4.11871	1.05123	1.79336	0.664471	1.79336	ENSG00000178999	AURKB
ENST00000470294.5	1.90268e-22	5.00982e-21	2.26955	0.232849	2.09035	2.58353	0.662984	0.632918	0.692487	0.692487	ENSG00000143590	EFNA3
ENST00000558433.5	1.80042e-12	2.01658e-11	2.26938	0.321938	1.59724	3.86546	1.23859	1.35252	0.879335	1.35252	ENSG00000140479	PCSK6
ENST00000367938.1	3.00885e-12	3.29145e-11	2.26702	0.324913	2.20445	3.91038	0.901768	1.73745	0.66	1.73745	ENSG00000162745	OLFML2B
ENST00000497895.5	2.89481e-29	1.20335e-27	2.26677	0.201844	2.76155	2.30578	0.417779	0.600748	0.549311	0.600748	ENSG00000133619	KRBA1
ENST00000520322.1	2.23294e-21	5.47568e-20	2.26667	0.238759	3.19451	2.70818	0.484877	0.940273	0.502423	0.940273	ENSG00000043462	LCP2
ENST00000394180.6	1.61727e-06	8.32896e-06	2.26637	0.472538	1.88305	6.82301	1.82984	3.75247	0.760671	3.75247	ENSG00000080822	CLDND1
ENST00000221978.9	2.72593e-37	1.74113e-35	2.26628	0.177602	5.76843	2.07758	0.00961135	0.778951	0.277682	0.778951	ENSG00000105374	NKG7
ENST00000450315.7	1.04756e-08	7.51753e-08	2.26452	0.395699	2.1534	5.16987	1.49135	2.42309	0.674133	2.42309	ENSG00000174837	ADGRE1
ENST00000416358.5	2.54793e-14	3.43684e-13	2.26247	0.296935	1.90225	3.47462	0.481037	1.72322	0.753802	1.72322	ENSG00000128242	GAL3ST1
ENST00000325509.4	2.61717e-29	1.09146e-27	2.26238	0.201293	6.41741	2.29526	0.00536605	1.00761	0.215046	1.00761	ENSG00000178860	MSC
ENST00000361424.6	6.57604e-10	5.49053e-09	2.26133	0.366151	2.51428	4.60913	1.36081	1.99085	0.59065	1.99085	ENSG00000174123	TLR10
ENST00000636529.1	2.41807e-06	1.20792e-05	2.26109	0.479561	2.30095	6.98243	1.51628	4.23318	0.635163	4.23318	ENSG00000110921	MVK
ENST00000248901.10	8.64431e-39	5.95683e-37	2.26024	0.17351	5.92974	2.03511	0.0902094	0.662435	0.26079	0.662435	ENSG00000100055	CYTH4
ENST00000617537.4	2.06606e-21	5.08725e-20	2.25887	0.237735	5.83242	2.68719	0.212946	1.2	0.270913	1.2	ENSG00000136250	AOAH
ENST00000479818.5	5.26332e-05	0.000204562	2.25801	0.558412	2.56376	9.00439	1.29255	6.50306	0.581808	6.50306	ENSG00000196576	PLXNB2
ENST00000254235.7	4.25546e-20	9.50792e-19	2.25608	0.245723	5.709	2.77958	0.592427	0.917071	0.284029	0.917071	ENSG00000121281	ADCY7
ENST00000512953.5	1.81651e-11	1.82517e-10	2.25549	0.335636	2.94937	4.0725	0.219703	2.59658	0.524553	2.59658	ENSG00000214510	SPINK13
ENST00000595838.5	1.36571e-10	1.23577e-09	2.25502	0.351267	1.7899	4.33768	1.03079	2.05393	0.795765	2.05393	ENSG00000142303	ADAMTS10
ENST00000552147.5	9.9019e-10	8.09025e-09	2.25446	0.36892	1.71311	4.65166	0.982075	2.42047	0.82715	2.42047	ENSG00000187109	NAP1L1
ENST00000464528.5	2.01615e-12	2.24786e-11	2.25428	0.320512	3.86622	3.82553	1.38398	1.18421	0.447063	1.18421	ENSG00000167716	WDR81
ENST00000272895.11	1.11804e-15	1.71854e-14	2.25389	0.281274	4.77221	3.24074	0.140205	1.83768	0.375974	1.83768	ENSG00000144452	ABCA12
ENST00000368640.8	4.07301e-20	9.11838e-19	2.25311	0.245274	1.83341	2.77074	0.645987	0.857996	0.778997	0.857996	ENSG00000112769	LAMA4
ENST00000586242.1	2.06241e-05	8.67865e-05	2.25226	0.528944	2.64957	8.20486	1.20177	5.79278	0.567293	5.79278	ENSG00000030582	GRN
ENST00000454587.1	1.54551e-14	2.13429e-13	2.25114	0.292975	2.38016	3.40389	1.05509	1.09078	0.617167	1.09078	ENSG00000224006	AL645935.2
ENST00000456305.2	1.86784e-22	4.92384e-21	2.25037	0.230837	1.80941	2.59751	0.17984	1.1523	0.788161	1.1523	ENSG00000225079	FTH1P22
ENST00000343687.7	2.10982e-08	1.455e-07	2.24946	0.401493	2.39632	5.267	1.43519	2.59471	0.613734	2.59471	ENSG00000160179	ABCG1
ENST00000413991.1	9.14751e-24	2.65907e-22	2.24803	0.223675	1.94597	2.5143	0.155079	1.09569	0.738608	1.09569	ENSG00000237614	AC073257.2
ENST00000440726.1	2.28841e-37	1.46583e-35	2.24715	0.175915	2.4045	1.97268	0.161631	0.542988	0.612023	0.612023	ENSG00000228952	LINC02041
ENST00000465116.5	9.08909e-19	1.8214e-17	2.24635	0.253945	1.89972	2.87018	0.622281	0.989926	0.7547	0.989926	ENSG00000086730	LAT2
ENST00000438047.1	1.94959e-35	1.14379e-33	2.2455	0.180747	3.82423	2.08179	0.0456648	0.771072	0.450021	0.771072	ENSG00000233038	AC011899.2
ENST00000230568.4	3.5924e-22	9.31716e-21	2.24514	0.231885	3.26593	2.60358	0.436428	0.90784	0.496479	0.90784	ENSG00000112799	LY86
ENST00000525372.5	4.03582e-21	9.74541e-20	2.24302	0.237818	2.16707	2.67015	0.700902	0.713036	0.670286	0.713036	ENSG00000137700	SLC37A4
ENST00000557271.5	7.22144e-20	1.57936e-18	2.24288	0.245814	2.99445	2.76569	0.163705	1.34691	0.519936	1.34691	ENSG00000185100	ADSSL1
ENST00000358813.4	8.31309e-11	7.72726e-10	2.24252	0.345278	4.53811	4.22025	0.385629	2.5948	0.394531	2.5948	ENSG00000115009	CCL20
ENST00000534098.1	3.28465e-11	3.19819e-10	2.24172	0.337953	2.40804	4.09549	1.07113	1.78418	0.611289	1.78418	ENSG00000085831	TTC39A
ENST00000476238.6	1.34735e-40	1.01216e-38	2.24035	0.167937	8.00402	1.96542	0.00205105	0.703024	0.133789	0.703024	ENSG00000026297	RNASET2
ENST00000378601.7	6.69347e-11	6.28211e-10	2.23936	0.343073	2.17648	4.1791	1.32087	1.6216	0.667664	1.6216	ENSG00000134574	DDB2
ENST00000406955.5	2.8495e-27	1.04374e-25	2.23926	0.207006	7.28857	2.3267	0.13046	0.940832	0.160722	0.940832	ENSG00000128242	GAL3ST1
ENST00000524600.5	1.40988e-17	2.552e-16	2.23815	0.262253	3.64173	2.96703	0.70818	1.01124	0.463289	1.01124	ENSG00000115523	GNLY
ENST00000489591.5	5.91295e-20	1.30173e-18	2.23746	0.244641	3.4367	2.74532	0.533387	0.962844	0.480678	0.962844	ENSG00000141756	FKBP10
ENST00000449710.5	6.21425e-26	2.08137e-24	2.23677	0.212398	2.5166	2.37984	0.471073	0.656744	0.590225	0.656744	ENSG00000101255	TRIB3
ENST00000357599.7	4.41955e-44	3.83185e-42	2.23557	0.160535	6.33387	1.89972	0.422137	0.222022	0.222151	0.222151	ENSG00000082684	SEMA5B
ENST00000541179.5	1.51242e-05	6.52979e-05	2.23505	0.516551	6.3692	7.86473	0.310109	6.36052	0.219104	6.36052	ENSG00000133110	POSTN
ENST00000409202.7	8.53023e-24	2.48928e-22	2.23462	0.222189	4.85328	2.48273	0.588521	0.645677	0.369303	0.645677	ENSG00000163219	ARHGAP25
ENST00000489617.5	8.10231e-30	3.49226e-28	2.23445	0.197003	5.13339	2.22125	0.147189	0.82306	0.344402	0.82306	ENSG00000117266	CDK18
ENST00000443197.5	6.48637e-10	5.41918e-09	2.23404	0.361605	5.70299	4.49627	1.45738	1.81157	0.284673	1.81157	ENSG00000122786	CALD1
ENST00000494798.1	4.23264e-18	8.00599e-17	2.23277	0.257459	3.68777	2.8993	0.22387	1.43326	0.459825	1.43326	ENSG00000153283	CD96
ENST00000475158.1	2.1147e-09	1.65853e-08	2.23273	0.372821	2.22556	4.69864	1.18058	2.2943	0.654336	2.2943	ENSG00000107736	CDH23
ENST00000529411.1	1.44594e-25	4.74236e-24	2.23251	0.213611	1.97478	2.38783	0.390944	0.749803	0.728919	0.749803	ENSG00000254979	AP000781.2
ENST00000265626.8	9.3209e-06	4.18652e-05	2.23073	0.503283	2.29729	7.52497	2.28096	4.05137	0.636045	4.05137	ENSG00000124225	PMEPA1
ENST00000377291.2	9.29896e-24	2.69961e-22	2.23014	0.221931	4.50844	2.47484	0.0468333	1.1845	0.396853	1.1845	ENSG00000113749	HRH2
ENST00000362089.9	4.28046e-20	9.55903e-19	2.23002	0.242901	4.27877	2.71592	0.663727	0.811294	0.415132	0.811294	ENSG00000198821	CD247
ENST00000612474.2	0.000120574	0.000434314	2.22965	0.579889	2.65941	9.57726	1.31981	7.08698	0.56568	7.08698	ENSG00000276491	IGHV4-34
ENST00000344103.8	3.97134e-12	4.29062e-11	2.22965	0.321358	2.10139	3.81108	0.70251	1.87927	0.689198	1.87927	ENSG00000089012	SIRPG
ENST00000580788.6	4.25492e-17	7.41825e-16	2.22925	0.265209	1.60089	2.59241	0.880794	0.470324	0.877598	0.877598	ENSG00000187688	TRPV2
ENST00000468564.6	2.49914e-20	5.68829e-19	2.22813	0.241178	2.9449	2.69316	0.169251	1.28492	0.525032	1.28492	ENSG00000138964	PARVG
ENST00000565664.1	5.57924e-26	1.87286e-24	2.22794	0.211356	1.86191	2.35896	0.263834	0.852947	0.768374	0.852947	ENSG00000261298	AC122134.1
ENST00000393140.5	1.27906e-05	5.59773e-05	2.22752	0.51047	2.40705	7.70167	1.27184	5.24265	0.611495	5.24265	ENSG00000175785	PRIMA1
ENST00000629961.2	1.27906e-05	5.59773e-05	2.22752	0.51047	2.40705	7.70167	1.27184	5.24265	0.611495	5.24265	ENSG00000274089	PRIMA1
ENST00000473392.1	4.36221e-23	1.20573e-21	2.22641	0.224996	3.57134	2.50453	0.201247	1.06433	0.46884	1.06433	ENSG00000122254	HS3ST2
ENST00000306888.6	1.1397e-09	9.24718e-09	2.2261	0.365624	3.67793	4.55965	1.49443	1.84759	0.460556	1.84759	ENSG00000072201	LNX1
ENST00000437180.5	2.35339e-14	3.18159e-13	2.22588	0.29174	5.68197	3.35746	0.582675	1.54513	0.28693	1.54513	ENSG00000159216	RUNX1
ENST00000487283.5	3.40518e-17	5.98897e-16	2.22584	0.263983	2.619	2.97567	0.194513	1.54766	0.572365	1.54766	ENSG00000115085	ZAP70
ENST00000578220.5	6.66692e-13	7.78517e-12	2.2236	0.309431	2.01041	3.6181	0.915368	1.47832	0.717283	1.47832	ENSG00000266714	MYO15B
ENST00000463472.1	9.94341e-42	7.86359e-40	2.22323	0.164278	4.01209	1.91604	0.137505	0.53718	0.436599	0.53718	ENSG00000177989	ODF3B
ENST00000616283.4	1.96899e-27	7.28631e-26	2.22307	0.204869	3.27515	2.28668	0.356393	0.692893	0.495695	0.692893	ENSG00000088340	FER1L4
ENST00000547327.2	3.83993e-25	1.21812e-23	2.22186	0.214501	5.91349	2.38528	0.011146	1.13913	0.262463	1.13913	ENSG00000129521	EGLN3
ENST00000266509.6	5.65849e-16	8.92477e-15	2.22133	0.274359	1.72004	3.10885	0.864376	1.01744	0.824214	1.01744	ENSG00000139155	SLCO1C1
ENST00000515171.5	1.22572e-14	1.70575e-13	2.22101	0.287944	6.04047	3.29753	0.503243	1.56955	0.249594	1.56955	ENSG00000173210	ABLIM3
ENST00000616227.4	1.57409e-07	9.51017e-07	2.22086	0.423532	2.4405	5.6847	1.60636	2.87812	0.604706	2.87812	ENSG00000275736	OSCAR
ENST00000374639.7	3.05793e-33	1.5991e-31	2.21972	0.184785	5.62425	2.08924	0.368899	0.48474	0.293145	0.48474	ENSG00000159189	C1QC
ENST00000442484.2	5.6576e-23	1.55187e-21	2.21852	0.22479	3.30815	2.49339	0.608891	0.654376	0.492837	0.654376	ENSG00000121933	TMIGD3
ENST00000484212.5	2.68897e-13	3.25969e-12	2.21826	0.303492	2.53834	3.52202	0.350272	1.95241	0.586299	1.95241	ENSG00000105967	TFEC
ENST00000465254.2	8.26862e-09	6.01285e-08	2.21824	0.384918	2.28701	4.9092	0.565722	3.13832	0.638551	3.13832	ENSG00000189367	KIAA0408
ENST00000286639.6	1.95744e-23	5.55896e-22	2.2179	0.222341	3.92257	2.4656	0.101688	1.1342	0.443078	1.1342	ENSG00000156127	BATF
ENST00000376744.8	1.06843e-36	6.66823e-35	2.21753	0.175249	6.41408	2.00182	0.167981	0.59982	0.215323	0.59982	ENSG00000139370	SLC15A4
ENST00000447769.1	6.4237e-21	1.52496e-19	2.21743	0.236329	2.59108	2.62386	0.382928	1.01336	0.577087	1.01336	ENSG00000187037	GPR141
ENST00000456315.6	4.58847e-18	8.65358e-17	2.21718	0.255932	3.19533	2.86237	0.627061	1.01047	0.502355	1.01047	ENSG00000024526	DEPDC1
ENST00000327741.9	8.00407e-19	1.6115e-17	2.21707	0.250234	2.02171	2.79088	0.258184	1.30725	0.713668	1.30725	ENSG00000205426	KRT81
ENST00000490938.5	3.78086e-18	7.1877e-17	2.21622	0.255172	2.31984	2.85168	0.291067	1.33675	0.630682	1.33675	ENSG00000141756	FKBP10
ENST00000438817.6	6.62155e-16	1.03873e-14	2.21584	0.274329	2.33421	3.10228	0.48418	1.39723	0.627355	1.39723	ENSG00000153283	CD96
ENST00000528419.5	1.28189e-11	1.30964e-10	2.21554	0.327226	1.76459	3.88943	0.745434	1.93149	0.805841	1.93149	ENSG00000172543	CTSW
ENST00000587837.5	3.82652e-19	7.90396e-18	2.21546	0.247763	5.17797	2.75862	0.238043	1.29662	0.340102	1.29662	ENSG00000011600	TYROBP
ENST00000502855.1	4.334e-20	9.669e-19	2.21546	0.241351	2.22424	2.681	0.202554	1.2537	0.654687	1.2537	ENSG00000173210	ABLIM3
ENST00000545939.5	5.12974e-16	8.11355e-15	2.21509	0.273185	5.23776	3.08595	0.556859	1.30889	0.334163	1.30889	ENSG00000156265	MAP3K7CL
ENST00000622702.1	1.5253e-10	1.3719e-09	2.21503	0.345946	2.11175	4.20073	1.55293	1.43904	0.686142	1.43904	ENSG00000120913	PDLIM2
ENST00000622850.2	2.56799e-09	1.99234e-08	2.215	0.371828	3.18815	4.66043	1.91267	1.54372	0.502946	1.54372	ENSG00000079459	FDFT1
ENST00000312648.7	2.11136e-25	6.8425e-24	2.21491	0.21266	4.59429	2.35803	0.116524	1.01408	0.390131	1.01408	ENSG00000173762	CD7
ENST00000522688.5	1.15271e-20	2.69177e-19	2.21305	0.237426	1.48637	2.60743	0.474187	0.910468	0.935094	0.935094	ENSG00000160255	ITGB2
ENST00000497404.1	1.29479e-10	1.17562e-09	2.21276	0.344249	2.81238	4.16919	1.02954	1.93314	0.541543	1.93314	ENSG00000143119	CD53
ENST00000352580.7	1.98526e-21	4.895e-20	2.21271	0.232775	5.62342	2.57732	0.0373578	1.31725	0.293234	1.31725	ENSG00000153563	CD8A
ENST00000615337.4	9.79664e-06	4.38445e-05	2.21225	0.500327	2.8215	7.43084	2.80496	3.45321	0.540241	3.45321	ENSG00000157593	SLC35B2
ENST00000300403.10	9.91889e-23	2.66628e-21	2.21203	0.225423	5.5179	2.49318	0.445322	0.825068	0.304617	0.825068	ENSG00000088325	TPX2
ENST00000529699.5	9.59235e-09	6.92399e-08	2.21114	0.385365	1.60098	4.90978	1.38685	2.3258	0.877557	2.3258	ENSG00000008517	IL32
ENST00000454285.1	2.1197e-20	4.85042e-19	2.21082	0.238849	2.31381	2.6461	0.164569	1.26166	0.632099	1.26166	ENSG00000227947	LINC01738
ENST00000479771.5	1.43253e-16	2.38349e-15	2.21016	0.267509	6.12084	3.0045	0.015237	1.7738	0.241728	1.7738	ENSG00000047457	CP
ENST00000418924.6	1.77331e-10	1.58247e-09	2.20864	0.346193	5.3936	4.19782	1.11088	1.88536	0.317931	1.88536	ENSG00000100599	RIN3
ENST00000430834.1	9.90663e-15	1.38873e-13	2.20685	0.285106	4.62229	3.24145	0.677001	1.35513	0.387932	1.35513	ENSG00000077044	DGKD
ENST00000630624.1	9.90663e-15	1.38873e-13	2.20685	0.285106	4.62229	3.24145	0.677001	1.35513	0.387932	1.35513	ENSG00000280873	DGKD
ENST00000502426.5	8.1241e-19	1.63494e-17	2.20607	0.249039	5.4109	2.59702	1.23443	0.147581	0.316091	0.316091	ENSG00000108846	ABCC3
ENST00000314759.5	1.08418e-08	7.76794e-08	2.20607	0.385878	2.38957	4.91391	1.50057	2.22197	0.615159	2.22197	ENSG00000165480	SKA3
ENST00000317271.2	1.32418e-12	1.50224e-11	2.20534	0.310973	3.20014	3.62134	0.352576	2.06502	0.501959	2.06502	ENSG00000213413	PVRIG
ENST00000563969.5	2.01578e-16	3.30686e-15	2.20526	0.268243	3.22867	3.00876	0.699521	1.09934	0.4996	1.09934	ENSG00000196155	PLEKHG4
ENST00000439963.5	2.25086e-11	2.23933e-10	2.20466	0.329607	1.76271	3.91599	0.713807	2.00221	0.8066	2.00221	ENSG00000127948	POR
ENST00000632105.1	3.71279e-05	0.000148526	2.20458	0.534488	2.29119	8.29711	0.8376	6.30434	0.637527	6.30434	ENSG00000282131	IGHV1-46
ENST00000368130.8	1.26283e-18	2.50388e-17	2.20428	0.250231	3.19502	2.77656	0.130265	1.43512	0.50238	1.43512	ENSG00000163568	AIM2
ENST00000262866.8	1.06935e-19	2.31286e-18	2.20115	0.242373	4.20171	2.67729	0.161727	1.30689	0.421544	1.30689	ENSG00000101082	SLA2
ENST00000458001.2	4.81691e-52	5.52943e-50	2.19996	0.144927	4.82503	1.74197	0.0182401	0.506857	0.371649	0.506857	ENSG00000233695	GAS6-AS1
ENST00000489704.1	1.89374e-22	4.98774e-21	2.19991	0.225694	4.13804	2.4827	0.139529	1.13391	0.426864	1.13391	ENSG00000150337	FCGR1A
ENST00000461283.5	0.000148244	0.00052377	2.19986	0.579827	3.01378	9.54214	2.46413	5.94085	0.518064	5.94085	ENSG00000131051	RBM39
ENST00000617370.1	2.65671e-17	4.69829e-16	2.19973	0.259992	1.6188	2.89474	0.431299	1.2586	0.869167	1.2586	ENSG00000276053	LAIR1
ENST00000617301.4	1.10789e-12	1.26853e-11	2.19951	0.309076	5.97289	3.58576	0.42573	1.96247	0.256381	1.96247	ENSG00000157766	ACAN
ENST00000544101.1	1.38527e-16	2.31171e-15	2.19889	0.266017	3.83149	2.97225	0.840215	0.928907	0.449509	0.928907	ENSG00000110446	SLC15A3
ENST00000485717.1	6.50571e-13	7.60778e-12	2.19858	0.305807	1.93335	3.53497	0.700313	1.63763	0.742932	1.63763	ENSG00000171848	RRM2
ENST00000618395.4	3.8031e-05	0.000151943	2.19733	0.533445	3.70438	8.26149	2.01238	5.10172	0.458601	5.10172	ENSG00000130635	COL5A1
ENST00000392122.3	3.28724e-18	6.28247e-17	2.19556	0.252331	4.66448	2.79299	0.344151	1.24762	0.384603	1.24762	ENSG00000198821	CD247
ENST00000373693.3	1.10829e-20	2.59004e-19	2.19536	0.235423	4.05485	2.58867	0.157508	1.22809	0.433395	1.22809	ENSG00000186810	CXCR3
ENST00000480683.2	5.45309e-37	3.44153e-35	2.19508	0.172755	3.56006	1.95534	0.0945783	0.651529	0.469765	0.651529	ENSG00000156113	KCNMA1
ENST00000463019.7	1.10799e-10	1.01357e-09	2.19381	0.34005	2.47882	4.077	0.310579	2.58027	0.597262	2.58027	ENSG00000114455	HHLA2
ENST00000607600.1	1.69599e-39	1.20184e-37	2.19357	0.166808	5.9465	1.90368	0.0104433	0.685179	0.25907	0.685179	ENSG00000272114	AL136131.3
ENST00000432318.8	7.45183e-14	9.56592e-13	2.19356	0.29327	2.06032	3.34355	0.931003	1.21919	0.701593	1.21919	ENSG00000198223	CSF2RA
ENST00000377414.7	4.58642e-18	8.65152e-17	2.19342	0.253187	2.95971	2.80132	0.16167	1.44092	0.523459	1.44092	ENSG00000142583	SLC2A5
ENST00000514242.5	8.18667e-11	7.61762e-10	2.19336	0.337589	1.68708	4.03522	0.566561	2.28259	0.838353	2.28259	ENSG00000120708	TGFBI
ENST00000470971.5	2.86146e-08	1.93772e-07	2.19174	0.394929	1.33947	5.0729	1.10842	2.7908	1.0185	2.7908	ENSG00000101901	ALG13
ENST00000368131.8	1.0569e-07	6.57484e-07	2.19112	0.412124	4.82535	5.41565	2.4967	1.74946	0.371623	1.74946	ENSG00000163565	IFI16
ENST00000369478.3	4.26956e-26	1.444e-24	2.19111	0.207368	5.7771	2.27654	0.00895708	1.06608	0.27676	1.06608	ENSG00000116824	CD2
ENST00000370115.1	1.50249e-08	1.05681e-07	2.1895	0.386749	1.79662	4.91219	1.19491	2.54447	0.793133	2.54447	ENSG00000162692	VCAM1
ENST00000411416.6	2.63274e-13	3.19497e-12	2.18865	0.299325	3.34177	3.42691	0.351889	1.888	0.489821	1.888	ENSG00000145287	PLAC8
ENST00000389463.8	4.09428e-79	1.0207e-76	2.18837	0.116202	7.7868	1.5435	0.0226597	0.314914	0.140691	0.314914	ENSG00000112769	LAMA4
ENST00000360141.7	7.47088e-47	7.0849e-45	2.1872	0.152157	5.81782	1.78098	0.0195885	0.559206	0.272451	0.559206	ENSG00000167851	CD300A
ENST00000538446.5	1.53584e-06	7.94692e-06	2.18687	0.454981	2.26828	6.3306	2.4109	2.76429	0.643217	2.76429	ENSG00000111328	CDK2AP1
ENST00000447224.5	1.18807e-26	4.1718e-25	2.18664	0.204633	1.95278	2.21575	0.310577	0.70804	0.736293	0.736293	ENSG00000128242	GAL3ST1
ENST00000534310.5	5.49638e-21	1.31244e-19	2.18476	0.23244	2.27342	2.54242	0.210595	1.14012	0.641923	1.14012	ENSG00000166927	MS4A7
ENST00000459704.6	5.61769e-10	4.73341e-09	2.18451	0.352295	2.29101	4.27654	1.45986	1.64294	0.637571	1.64294	ENSG00000101194	SLC17A9
ENST00000443123.1	7.8956e-12	8.25585e-11	2.18367	0.319229	2.74863	3.72609	0.146693	2.40099	0.551355	2.40099	ENSG00000229457	LINC01789
ENST00000372571.5	2.1451e-18	4.1714e-17	2.18316	0.249522	5.12513	2.74439	0.261848	1.29468	0.345188	1.29468	ENSG00000198815	FOXJ3
ENST00000375471.4	1.33449e-13	1.66644e-12	2.18309	0.294905	2.1837	3.35577	0.220597	1.95363	0.665669	1.95363	ENSG00000142623	PADI1
ENST00000631074.1	1.33449e-13	1.66644e-12	2.18309	0.294905	2.1837	3.35577	0.220597	1.95363	0.665669	1.95363	ENSG00000281459	PADI1
ENST00000359152.9	2.44013e-05	0.000101242	2.18304	0.517275	4.32575	7.82522	1.34144	5.3479	0.411314	5.3479	ENSG00000137501	SYTL2
ENST00000398741.5	1.60217e-06	8.26067e-06	2.18043	0.454441	1.63045	6.31135	0.95233	4.21059	0.863762	4.21059	ENSG00000185686	PRAME
ENST00000539862.2	1.60217e-06	8.26067e-06	2.18043	0.454441	1.63045	6.31135	0.95233	4.21059	0.863762	4.21059	ENSG00000275013	PRAME
ENST00000506489.1	2.4797e-27	9.11253e-26	2.18039	0.201328	1.80533	1.98759	0.223581	0.57151	0.78974	0.78974	ENSG00000117266	CDK18
ENST00000461974.1	2.84922e-08	1.92987e-07	2.179	0.392579	2.76339	5.01304	0.884756	2.96821	0.549021	2.96821	ENSG00000115414	FN1
ENST00000574442.1	1.62452e-15	2.45511e-14	2.17761	0.273325	2.43487	3.04627	0.790601	1.07707	0.605829	1.07707	ENSG00000108509	CAMTA2
ENST00000265944.9	2.31246e-18	4.48522e-17	2.17739	0.249103	5.03105	2.73286	0.0231741	1.52813	0.353894	1.52813	ENSG00000095777	MYO3A
ENST00000533296.5	6.77534e-25	2.1246e-23	2.17506	0.211093	1.66863	2.14993	0.267534	0.697483	0.846477	0.846477	ENSG00000164483	SAMD3
ENST00000368605.2	2.60875e-22	6.81708e-21	2.17476	0.223862	4.6005	2.43454	0.0398747	1.21298	0.389644	1.21298	ENSG00000188820	FAM26F
ENST00000476153.6	6.9383e-28	2.64812e-26	2.17449	0.198655	3.30609	2.17067	0.19711	0.789485	0.493019	0.789485	ENSG00000117266	CDK18
ENST00000638370.1	7.24176e-21	1.71374e-19	2.1739	0.232002	1.35	2.52543	0.294149	1.05148	1.01214	1.05148	ENSG00000156113	KCNMA1
ENST00000323523.8	1.46777e-27	5.47429e-26	2.17322	0.199781	6.05432	2.18038	0.0344757	0.963338	0.248222	0.963338	ENSG00000181458	TMEM45A
ENST00000437477.6	1.44971e-12	1.63927e-11	2.1713	0.306715	2.9827	3.51863	0.821525	1.53032	0.521103	1.53032	ENSG00000164483	SAMD3
ENST00000540232.5	9.89575e-12	1.02319e-10	2.17047	0.318811	1.72144	3.70497	0.90436	1.63665	0.823627	1.63665	ENSG00000166012	TAF1D
ENST00000513626.1	1.6326e-23	4.65849e-22	2.16958	0.217106	2.9528	2.35513	0.154628	1.02375	0.524187	1.02375	ENSG00000248323	LUCAT1
ENST00000597451.5	1.09957e-07	6.82142e-07	2.16934	0.408581	5.24902	5.31971	1.4897	2.68377	0.333022	2.68377	ENSG00000221983	UBA52
ENST00000358165.7	1.85941e-30	8.25969e-29	2.16899	0.189096	3.36771	2.07292	0.129444	0.764488	0.487404	0.764488	ENSG00000026297	RNASET2
ENST00000008180.13	4.69906e-20	1.04472e-18	2.16784	0.236387	5.47227	2.56962	0.0936362	1.30334	0.309526	1.30334	ENSG00000008517	IL32
ENST00000375862.6	4.10083e-08	2.71409e-07	2.16696	0.394966	2.72886	5.04635	1.39017	2.50979	0.554493	2.50979	ENSG00000101336	HCK
ENST00000466145.1	2.32712e-10	2.05247e-09	2.1647	0.341541	1.7937	4.07012	0.297002	2.61926	0.794273	2.61926	ENSG00000184368	MAP7D2
ENST00000526855.1	3.94038e-15	5.74847e-14	2.16392	0.27542	2.32495	3.05971	0.836433	1.05997	0.629493	1.05997	ENSG00000175538	KCNE3
ENST00000471755.5	1.9621e-18	3.83376e-17	2.16307	0.246941	2.66477	2.69064	0.555186	0.969315	0.564804	0.969315	ENSG00000168487	BMP1
ENST00000314933.6	1.48864e-34	8.24956e-33	2.1629	0.176422	8.56897	1.9516	0.000446664	0.777671	0.120167	0.777671	ENSG00000173369	C1QB
ENST00000331340.7	1.67165e-08	1.16849e-07	2.16216	0.383161	4.97145	4.81378	0.907738	2.76257	0.359198	2.76257	ENSG00000185811	IKZF1
ENST00000305699.15	2.32055e-11	2.30511e-10	2.16203	0.32345	2.71395	3.76947	0.631473	1.98402	0.556871	1.98402	ENSG00000187741	FANCA
ENST00000633705.1	5.97031e-19	1.21563e-17	2.16171	0.243091	5.43243	2.64246	0.0872381	1.3901	0.313793	1.3901	ENSG00000211751	AC245427.1
ENST00000288207.6	1.27684e-23	3.67129e-22	2.16143	0.215765	4.22013	2.33185	0.304737	0.859129	0.419992	0.859129	ENSG00000157456	CCNB2
ENST00000529635.5	4.34917e-15	6.32841e-14	2.16111	0.275496	3.5619	3.05768	0.912414	0.985039	0.469613	0.985039	ENSG00000175463	TBC1D10C
ENST00000283285.9	1.35813e-16	2.26895e-15	2.15917	0.261136	4.78924	2.86486	0.428905	1.2759	0.374587	1.2759	ENSG00000153283	CD96
ENST00000465624.5	2.10434e-07	1.24802e-06	2.15756	0.415724	1.59976	5.45254	0.993877	3.32679	0.878137	3.32679	ENSG00000118855	MFSD1
ENST00000372330.3	9.88435e-17	1.67179e-15	2.15749	0.259746	5.45005	2.84511	0.011356	1.67534	0.311909	1.67534	ENSG00000100985	MMP9
ENST00000306621.7	1.93722e-18	3.78761e-17	2.15652	0.246153	4.66377	2.67386	0.04868	1.4661	0.384659	1.4661	ENSG00000169248	CXCL11
ENST00000460425.1	4.86093e-31	2.22404e-29	2.15633	0.186117	2.55718	1.93469	0.283029	0.485248	0.582961	0.582961	ENSG00000128805	ARHGAP22
ENST00000241393.3	4.23349e-55	5.43511e-53	2.15577	0.137885	8.29857	1.64407	0.000571349	0.474734	0.125959	0.474734	ENSG00000121966	CXCR4
ENST00000450180.5	5.79984e-24	1.71531e-22	2.15533	0.2135	1.64597	2.30113	0.277559	0.861995	0.856659	0.861995	ENSG00000187037	GPR141
ENST00000374459.5	2.05171e-05	8.63486e-05	2.15522	0.506017	2.77231	7.50963	2.33817	4.06315	0.547613	4.06315	ENSG00000198915	RASGEF1A
ENST00000219919.8	7.93708e-12	8.29825e-11	2.15375	0.31489	4.61514	3.62523	0.54288	1.93602	0.388494	1.93602	ENSG00000103569	AQP9
ENST00000449030.5	3.48748e-10	3.0127e-09	2.15316	0.343111	4.55297	4.08413	0.679846	2.26329	0.393368	2.26329	ENSG00000042493	CAPG
ENST00000511326.1	1.48579e-25	4.86065e-24	2.15258	0.206015	2.09899	2.22044	0.241573	0.81948	0.689911	0.81948	ENSG00000145632	PLK2
ENST00000575695.5	5.10666e-16	8.07847e-15	2.1525	0.265448	1.83041	2.91379	0.679593	1.08198	0.780131	1.08198	ENSG00000168404	MLKL
ENST00000308731.7	2.18139e-21	5.35074e-20	2.15196	0.226618	5.44262	2.44035	0.139682	1.14421	0.312705	1.14421	ENSG00000010671	BTK
ENST00000577511.1	4.21282e-17	7.35055e-16	2.15149	0.255921	2.1652	2.78977	0.419088	1.21831	0.670809	1.21831	ENSG00000167851	CD300A
ENST00000361632.8	7.98293e-27	2.84418e-25	2.15048	0.200558	5.04955	2.16324	0.347884	0.657702	0.352215	0.657702	ENSG00000119535	CSF3R
ENST00000511778.5	3.38797e-06	1.64966e-05	2.14998	0.462782	2.31793	6.46736	0.9268	4.42737	0.631131	4.42737	ENSG00000113360	DROSHA
ENST00000464455.1	1.48906e-31	6.96886e-30	2.14969	0.183942	2.45644	1.82511	0.244294	0.420568	0.60157	0.60157	ENSG00000044446	PHKA2
ENST00000392977.7	1.16603e-07	7.20292e-07	2.149	0.405568	2.37225	5.23682	0.967811	3.14433	0.618876	3.14433	ENSG00000151572	ANO4
ENST00000473462.5	6.00565e-13	7.04957e-12	2.14885	0.298436	1.52457	3.37016	0.7688	1.4578	0.91521	1.4578	ENSG00000126226	PCID2
ENST00000395001.5	5.04424e-16	7.98394e-15	2.14831	0.264883	1.11213	2.89936	0.582577	1.16901	1.1715	1.1715	ENSG00000166928	MS4A14
ENST00000331597.8	2.1284e-11	2.12385e-10	2.14683	0.320569	4.49232	3.70703	0.490439	2.07868	0.398116	2.07868	ENSG00000149380	P4HA3
ENST00000469485.5	7.97192e-74	1.7847e-71	2.14649	0.118093	5.96875	1.50861	0.0136037	0.335048	0.256802	0.335048	ENSG00000044446	PHKA2
ENST00000341935.9	1.52426e-16	2.52678e-15	2.14647	0.260033	2.18324	2.83682	0.725011	0.965423	0.665794	0.965423	ENSG00000112486	CCR6
ENST00000476430.1	0.000142416	0.000504963	2.1462	0.564206	2.83562	9.04101	0.213948	7.74427	0.538278	7.74427	ENSG00000231286	HLA-DQB1
ENST00000336890.9	6.67082e-18	1.244e-16	2.14556	0.248892	5.39141	2.69552	0.544112	1.00457	0.318164	1.00457	ENSG00000182866	LCK
ENST00000356785.4	9.97146e-28	3.75744e-26	2.14548	0.196596	2.04354	2.11888	0.226221	0.740025	0.706789	0.740025	ENSG00000077420	APBB1IP
ENST00000371922.1	1.39424e-24	4.29571e-23	2.14532	0.209624	3.33365	2.05944	0.607993	0.298378	0.490561	0.490561	ENSG00000138134	STAMBPL1
ENST00000551513.5	9.92686e-15	1.39114e-13	2.14487	0.277109	1.92041	3.06208	0.665887	1.25384	0.747418	1.25384	ENSG00000008517	IL32
ENST00000392472.6	7.68933e-08	4.88057e-07	2.14487	0.3991	4.59756	5.10352	1.47625	2.50576	0.389875	2.50576	ENSG00000127241	MASP1
ENST00000372067.7	9.27144e-55	1.16863e-52	2.14397	0.13757	9.47893	1.62911	0.000752566	0.472384	0.109011	0.472384	ENSG00000112715	VEGFA
ENST00000349618.7	7.33876e-12	7.70133e-11	2.14386	0.312931	2.69019	3.58405	0.409598	2.03854	0.560684	2.03854	ENSG00000176083	ZNF683
ENST00000580525.5	1.48277e-14	2.04985e-13	2.14287	0.278692	2.34561	3.08168	1.24147	0.700265	0.624767	0.700265	ENSG00000184060	ADAP2
ENST00000395425.6	1.58529e-11	1.60449e-10	2.14203	0.317815	2.7983	3.65832	0.976544	1.54862	0.54361	1.54862	ENSG00000126787	DLGAP5
ENST00000513589.1	1.34162e-17	2.43333e-16	2.14181	0.250796	1.34945	2.4913	0.559988	0.786496	1.01247	1.01247	ENSG00000108846	ABCC3
ENST00000295743.8	7.47936e-22	1.89398e-20	2.14162	0.222926	3.78054	2.38807	0.250958	0.991444	0.453111	0.991444	ENSG00000163508	EOMES
ENST00000434645.1	4.51345e-09	3.3963e-08	2.14159	0.365199	2.55904	4.45877	0.789669	2.54459	0.582633	2.54459	ENSG00000234431	AC007283.1
ENST00000240423.8	7.9935e-18	1.47871e-16	2.14112	0.248977	3.68732	2.69177	0.606941	0.942799	0.459859	0.942799	ENSG00000121152	NCAPH
ENST00000544091.1	4.20937e-11	4.04258e-10	2.14104	0.324571	2.65732	3.76464	0.951733	1.68192	0.566021	1.68192	ENSG00000078589	P2RY10
ENST00000623301.1	5.36257e-20	1.18725e-18	2.14084	0.233807	2.00836	2.41917	0.648699	0.62597	0.717942	0.717942	ENSG00000226791	AC109826.1
ENST00000475385.1	9.79828e-10	8.01287e-09	2.14057	0.350186	3.05419	4.19186	1.32666	1.73909	0.514325	1.73909	ENSG00000139508	SLC46A3
ENST00000507331.5	8.03298e-12	8.39266e-11	2.13998	0.312955	3.63977	3.58023	0.737634	1.71089	0.463439	1.71089	ENSG00000186867	QRFPR
ENST00000536987.5	1.68013e-08	1.17424e-07	2.13822	0.378978	1.50714	4.70889	1.68934	1.90128	0.924197	1.90128	ENSG00000165304	MELK
ENST00000553540.5	1.00334e-08	7.21801e-08	2.13705	0.372948	1.79529	4.59542	0.779641	2.69762	0.793649	2.69762	ENSG00000185100	ADSSL1
ENST00000542350.5	3.07525e-08	2.07018e-07	2.13592	0.385748	2.62942	4.83453	0.434311	3.28573	0.570624	3.28573	ENSG00000187726	DNAJB13
ENST00000359331.8	9.44662e-08	5.91544e-07	2.13535	0.400098	1.50135	5.11298	1.44986	2.5521	0.92721	2.5521	ENSG00000026751	SLAMF7
ENST00000546086.1	2.91702e-11	2.86191e-10	2.13516	0.321043	3.46771	3.70194	0.182613	2.39411	0.47778	2.39411	ENSG00000251301	LINC02384
ENST00000467903.5	2.29431e-19	4.82659e-18	2.13439	0.237202	3.22685	2.54282	0.12302	1.2836	0.499751	1.2836	ENSG00000244682	FCGR2C
ENST00000545638.2	1.10286e-38	7.57089e-37	2.13406	0.164059	5.75851	1.78455	0.394144	0.246823	0.278737	0.278737	ENSG00000123338	NCKAP1L
ENST00000536784.5	6.27997e-11	5.91253e-10	2.13405	0.326462	1.59121	3.78756	1.096	1.56843	0.882219	1.56843	ENSG00000110446	SLC15A3
ENST00000528652.2	3.02835e-22	7.88377e-21	2.13384	0.219994	1.73553	2.28596	0.392202	0.755528	0.817733	0.817733	ENSG00000008517	IL32
ENST00000567271.1	1.45848e-09	1.16778e-08	2.13377	0.352754	4.28818	4.2292	0.87493	2.23595	0.414362	2.23595	ENSG00000103024	NME3
ENST00000429730.1	2.94909e-18	5.65663e-17	2.13352	0.244855	1.86441	2.63318	0.22185	1.277	0.767456	1.277	ENSG00000224137	LINC01857
ENST00000520299.5	6.04433e-09	4.48045e-08	2.13327	0.366824	2.39795	4.47922	0.794725	2.56927	0.613393	2.56927	ENSG00000029534	ANK1
ENST00000508651.1	7.1395e-14	9.19745e-13	2.13325	0.284992	1.65544	3.15918	0.346171	1.68434	0.852377	1.68434	ENSG00000244682	FCGR2C
ENST00000399600.8	8.29451e-12	8.65585e-11	2.13303	0.312149	2.02917	3.56027	0.866162	1.56976	0.711302	1.56976	ENSG00000161929	SCIMP
ENST00000541972.5	2.00009e-07	1.19007e-06	2.13297	0.41024	5.54949	5.3138	1.38398	2.82344	0.301212	2.82344	ENSG00000177575	CD163
ENST00000632752.1	1.11702e-15	1.71726e-14	2.13071	0.265898	2.90545	2.89614	0.254615	1.51293	0.529457	1.51293	ENSG00000274233	CCL5
ENST00000605509.1	1.11702e-15	1.71726e-14	2.13071	0.265898	2.90545	2.89614	0.254615	1.51293	0.529457	1.51293	ENSG00000271503	CCL5
ENST00000546200.5	1.24283e-09	1.00324e-08	2.13019	0.350671	3.15316	4.18908	1.0245	2.04975	0.505836	2.04975	ENSG00000123329	ARHGAP9
ENST00000514484.6	7.92133e-23	2.14469e-21	2.12827	0.216388	1.76675	2.24008	0.365621	0.741827	0.804969	0.804969	ENSG00000153395	LPCAT1
ENST00000298260.8	5.82181e-09	4.32155e-08	2.12716	0.365378	2.5705	4.44645	1.56238	1.77515	0.580633	1.77515	ENSG00000165480	SKA3
ENST00000433904.1	1.21918e-26	4.27768e-25	2.12652	0.199052	1.95471	1.92092	0.254897	0.532024	0.735644	0.735644	ENSG00000170409	AC091390.1
ENST00000367081.7	1.7243e-08	1.20371e-07	2.12583	0.377081	3.52556	4.66005	1.50165	2.0531	0.472661	2.0531	ENSG00000164674	SYTL3
ENST00000489951.1	6.34698e-25	1.99375e-23	2.12518	0.206127	2.07452	2.19198	0.33948	0.72273	0.697256	0.72273	ENSG00000133619	KRBA1
ENST00000488876.5	2.13058e-08	1.46876e-07	2.12515	0.379419	2.09206	4.70309	1.66673	1.93225	0.691975	1.93225	ENSG00000131748	STARD3
ENST00000515415.5	4.07537e-21	9.83563e-20	2.12499	0.225328	2.51993	2.39681	0.292691	0.976632	0.58962	0.976632	ENSG00000145632	PLK2
ENST00000435790.6	1.59376e-11	1.61252e-10	2.1246	0.315265	1.48668	3.59959	0.774337	1.71047	0.934927	1.71047	ENSG00000128805	ARHGAP22
ENST00000357546.6	1.0732e-12	1.22975e-11	2.1239	0.298268	2.30013	3.34077	0.753379	1.47072	0.635359	1.47072	ENSG00000073737	DHRS9
ENST00000479844.1	4.09484e-06	1.96619e-05	2.12387	0.461059	1.87144	6.3998	1.18712	4.12726	0.764883	4.12726	ENSG00000163219	ARHGAP25
ENST00000429578.5	2.65051e-54	3.29018e-52	2.12373	0.136862	4.228	1.5614	0.0489471	0.377822	0.419333	0.419333	ENSG00000214145	LINC00887
ENST00000525377.6	8.45642e-20	1.8414e-18	2.12318	0.233133	3.23733	2.4834	0.272793	1.08598	0.49888	1.08598	ENSG00000008517	IL32
ENST00000559726.5	6.43061e-07	3.52136e-06	2.12217	0.426325	2.8999	5.63519	1.34762	3.1962	0.530109	3.1962	ENSG00000104043	ATP8B4
ENST00000528406.1	2.47032e-07	1.44769e-06	2.12208	0.411261	1.916	5.32285	0.853036	3.37535	0.74896	3.37535	ENSG00000126883	NUP214
ENST00000540741.5	7.68763e-21	1.81687e-19	2.12196	0.226612	1.45938	2.34444	0.334246	0.88546	0.949578	0.949578	ENSG00000181036	FCRL6
ENST00000257897.7	1.30224e-30	5.82784e-29	2.12052	0.184375	4.29767	1.97678	0.179877	0.669981	0.413589	0.669981	ENSG00000135439	AGAP2
ENST00000591633.2	1.07545e-09	8.75743e-09	2.12032	0.347719	2.44191	4.12748	0.587938	2.43478	0.604426	2.43478	ENSG00000153902	LGI4
ENST00000464326.1	1.50296e-50	1.64152e-48	2.12003	0.141786	5.28502	1.63248	0.0160718	0.486507	0.329325	0.486507	ENSG00000147872	PLIN2
ENST00000366488.4	2.0301e-11	2.03026e-10	2.1187	0.316042	1.87288	3.60539	0.714327	1.78274	0.764358	1.78274	ENSG00000169224	GCSAML
ENST00000425876.6	2.74664e-08	1.86474e-07	2.11869	0.381274	3.97173	4.73108	1.85667	1.77758	0.439551	1.77758	ENSG00000250506	CDK3
ENST00000304625.2	2.09846e-19	4.42388e-18	2.11854	0.235184	3.3421	2.50221	0.0733139	1.30948	0.489791	1.30948	ENSG00000169385	RNASE2
ENST00000521739.1	2.48471e-11	2.45786e-10	2.1185	0.317414	1.67497	3.62669	0.99291	1.52588	0.843671	1.52588	ENSG00000178860	MSC
ENST00000010132.6	5.75638e-14	7.48962e-13	2.11784	0.281871	3.8623	3.09887	0.658139	1.32815	0.447339	1.32815	ENSG00000010219	DYRK4
ENST00000367721.2	1.62673e-31	7.60525e-30	2.1176	0.181313	3.61605	1.94594	0.0959504	0.72591	0.465274	0.72591	ENSG00000117560	FASLG
ENST00000369716.8	9.86736e-10	8.06716e-09	2.11745	0.346468	1.29447	4.1029	0.72161	2.27938	1.04638	2.27938	ENSG00000121933	TMIGD3
ENST00000506834.5	6.81261e-14	8.79648e-13	2.11725	0.282623	2.74431	3.10873	1.00326	0.993635	0.55204	0.993635	ENSG00000160883	HK3
ENST00000370460.6	5.40535e-07	2.99824e-06	2.11673	0.422389	1.63716	5.54672	1.53748	2.92284	0.860678	2.92284	ENSG00000155966	AFF2
ENST00000286614.10	5.84981e-20	1.28878e-18	2.11656	0.231393	4.43534	2.45632	0.0493226	1.28924	0.40259	1.28924	ENSG00000156103	MMP16
ENST00000331826.11	4.77218e-11	4.55732e-10	2.11632	0.321733	1.95174	3.69267	0.353057	2.23474	0.736649	2.23474	ENSG00000140479	PCSK6
ENST00000379268.6	1.85989e-14	2.5392e-13	2.11588	0.276226	2.55231	3.01879	0.378088	1.52943	0.583818	1.52943	ENSG00000186891	TNFRSF18
ENST00000392341.5	2.48352e-07	1.45466e-06	2.1157	0.410104	4.09936	5.2925	1.89103	2.31359	0.429956	2.31359	ENSG00000141526	SLC16A3
ENST00000610008.1	2.80963e-54	3.4829e-52	2.11544	0.136361	4.0993	1.48851	0.0348988	0.327197	0.42996	0.42996	ENSG00000272711	AC019069.1
ENST00000517403.5	5.04397e-06	2.38204e-05	2.11451	0.463408	4.84718	6.44351	1.31653	4.05214	0.369812	4.05214	ENSG00000070756	PABPC1
ENST00000528600.1	1.1863e-15	1.81725e-14	2.11372	0.264022	5.03667	2.85332	0.443704	1.29898	0.353386	1.29898	ENSG00000198851	CD3E
ENST00000373925.5	1.365e-14	1.89198e-13	2.11217	0.274322	4.26826	2.98889	0.962023	0.919291	0.415994	0.919291	ENSG00000130775	THEMIS2
ENST00000381905.3	1.72424e-12	1.93535e-11	2.11079	0.299184	1.62848	3.34029	0.83952	1.39826	0.864674	1.39826	ENSG00000130598	TNNI2
ENST00000519243.1	8.98608e-25	2.79158e-23	2.11062	0.205382	1.93087	2.16883	0.284918	0.769626	0.743789	0.769626	ENSG00000134013	LOXL2
ENST00000323668.11	3.50501e-05	0.00014096	2.11015	0.509956	2.15682	7.56013	2.69823	3.80314	0.673168	3.80314	ENSG00000070814	TCOF1
ENST00000339876.10	0.000200743	0.000690422	2.10997	0.56749	2.53239	9.09403	1.77897	6.27214	0.587366	6.27214	ENSG00000163531	NFASC
ENST00000376740.8	1.09036e-16	1.83659e-15	2.10941	0.254313	3.24615	2.72419	0.427718	1.18917	0.498144	1.18917	ENSG00000139370	SLC15A4
ENST00000319294.10	5.90109e-18	1.1055e-16	2.10901	0.244256	3.33753	2.59967	0.306446	1.18507	0.490209	1.18507	ENSG00000160185	UBASH3A
ENST00000383671.7	6.04643e-22	1.54066e-20	2.10857	0.218987	4.42448	2.30951	0.0505774	1.1483	0.403445	1.1483	ENSG00000181847	TIGIT
ENST00000319551.12	1.47012e-25	4.81641e-24	2.10851	0.201778	5.24167	2.09296	0.684088	0.296085	0.333768	0.333768	ENSG00000133619	KRBA1
ENST00000434319.6	4.49157e-22	1.15329e-20	2.10849	0.218287	2.12294	2.30186	0.258356	0.932878	0.682871	0.932878	ENSG00000172322	CLEC12A
ENST00000396857.6	6.79484e-14	8.77605e-13	2.10837	0.281425	3.6212	3.08253	0.660485	1.31951	0.464873	1.31951	ENSG00000104814	MAP4K1
ENST00000634494.1	6.79484e-14	8.77605e-13	2.10837	0.281425	3.6212	3.08253	0.660485	1.31951	0.464873	1.31951	ENSG00000282928	MAP4K1
ENST00000373103.5	9.83264e-08	6.14264e-07	2.10782	0.395479	1.72765	4.99254	1.55792	2.35217	0.821016	2.35217	ENSG00000119535	CSF3R
ENST00000639480.1	2.87799e-30	1.26656e-28	2.10606	0.184217	5.84012	1.9599	0.191871	0.656529	0.270103	0.656529	ENSG00000283934	IGSF6
ENST00000568993.5	1.09582e-16	1.84476e-15	2.10602	0.253923	2.11706	2.71567	0.409804	1.20212	0.684587	1.20212	ENSG00000167208	SNX20
ENST00000615296.4	3.74462e-10	3.22276e-09	2.10599	0.336188	1.90592	3.91701	0.72514	2.10042	0.752502	2.10042	ENSG00000140479	PCSK6
ENST00000491934.2	0.000625785	0.00192602	2.10592	0.615734	2.35895	10.5024	1.04068	8.43752	0.621788	8.43752	ENSG00000269926	AL683820.1
ENST00000478553.1	1.52978e-07	9.26548e-07	2.10557	0.401143	2.23343	5.10181	1.45964	2.56325	0.65225	2.56325	ENSG00000101265	RASSF2
ENST00000440314.6	1.30506e-12	1.48204e-11	2.10466	0.296691	2.88596	3.29699	0.729739	1.4709	0.531783	1.4709	ENSG00000130038	CRACR2A
ENST00000562435.5	2.95271e-70	6.06702e-68	2.10422	0.11875	5.24436	1.37937	0.0190462	0.244866	0.333495	0.333495	ENSG00000171208	NETO2
ENST00000496659.1	2.11812e-06	1.06936e-05	2.10382	0.443675	2.41635	5.98916	1.09144	3.82974	0.609579	3.82974	ENSG00000244731	C4A
ENST00000635311.1	2.15934e-47	2.08961e-45	2.10379	0.145488	3.9618	1.59498	0.0888978	0.393292	0.440269	0.440269	ENSG00000196975	ANXA4
ENST00000601836.1	2.9955e-31	1.3832e-29	2.1037	0.180928	3.67543	1.92768	0.0907625	0.727615	0.460742	0.727615	ENSG00000164283	ESM1
ENST00000474628.1	1.06453e-10	9.76303e-10	2.10278	0.325635	2.25962	3.74077	0.678089	1.97286	0.645423	1.97286	ENSG00000072682	P4HA2
ENST00000515433.1	4.3445e-15	6.32265e-14	2.10266	0.268041	1.98034	2.89447	0.276539	1.51961	0.72708	1.51961	ENSG00000120708	TGFBI
ENST00000622802.4	1.89529e-17	3.39241e-16	2.10253	0.247356	1.39293	2.63049	0.418917	1.1107	0.986834	1.1107	ENSG00000276043	UHRF1
ENST00000552664.5	6.20351e-14	8.03999e-13	2.10232	0.28017	6.02547	3.05866	0.415541	1.54684	0.251087	1.54684	ENSG00000008517	IL32
ENST00000595923.5	8.80292e-12	9.15774e-11	2.10198	0.30799	1.3693	3.46324	0.276475	2.09498	1.00064	2.09498	ENSG00000060566	CREB3L3
ENST00000368054.7	1.17172e-21	2.9341e-20	2.10194	0.219856	6.10295	2.3119	0.412015	0.796402	0.243457	0.796402	ENSG00000066294	CD84
ENST00000552356.5	3.43185e-15	5.03597e-14	2.10119	0.266848	6.27984	2.87711	0.148992	1.6312	0.226926	1.6312	ENSG00000008517	IL32
ENST00000481190.1	3.80349e-21	9.2017e-20	2.1005	0.222561	1.61494	2.29216	0.367358	0.822653	0.870974	0.870974	ENSG00000100292	HMOX1
ENST00000535710.1	2.03888e-09	1.6027e-08	2.09992	0.350298	2.53111	4.15028	0.798803	2.26891	0.587596	2.26891	ENSG00000167992	VWCE
ENST00000307886.7	6.20188e-23	1.69393e-21	2.09933	0.212912	5.32533	2.23477	0.0436885	1.0896	0.325131	1.0896	ENSG00000172543	CTSW
ENST00000295756.10	3.9463e-12	4.2646e-11	2.09932	0.302535	3.37387	3.37798	0.407375	1.8808	0.486817	1.8808	ENSG00000163519	TRAT1
ENST00000368184.7	5.56553e-15	8.00769e-14	2.09901	0.268641	3.31392	2.89857	0.183241	1.62096	0.492328	1.62096	ENSG00000160856	FCRL3
ENST00000550753.5	8.57991e-30	3.68522e-28	2.09885	0.185128	2.87218	1.75822	0.323326	0.329066	0.533488	0.533488	ENSG00000257838	AC106788.1
ENST00000368043.7	2.80862e-13	3.39833e-12	2.09876	0.287372	5.19306	3.15603	0.461397	1.60317	0.338622	1.60317	ENSG00000026751	SLAMF7
ENST00000615863.1	7.14875e-23	1.94194e-21	2.09666	0.21295	4.18388	2.23234	0.216835	0.916858	0.423058	0.916858	ENSG00000275302	CCL4
ENST00000374491.3	7.10539e-07	3.86968e-06	2.09653	0.422819	3.53867	5.53421	2.00537	2.46403	0.471547	2.46403	ENSG00000088298	EDEM2
ENST00000616611.1	3.96476e-16	6.32991e-15	2.0954	0.257432	1.4775	2.74881	0.378173	1.27861	0.939814	1.27861	ENSG00000277156	AL589743.5
ENST00000448869.1	9.07787e-34	4.84568e-32	2.09516	0.172976	4.0071	1.84897	0.0617958	0.686222	0.436967	0.686222	ENSG00000229953	AL590666.2
ENST00000461832.1	3.62156e-10	3.12193e-09	2.09505	0.334164	1.52944	3.87183	0.793676	1.99796	0.912731	1.99796	ENSG00000197989	SNHG12
ENST00000536066.1	4.837e-08	3.17054e-07	2.09504	0.383904	1.93331	4.75572	1.46118	2.22337	0.742945	2.22337	ENSG00000111206	FOXM1
ENST00000250572.12	8.82912e-08	5.55389e-07	2.09429	0.391507	2.05272	4.90083	1.69825	2.13369	0.703938	2.13369	ENSG00000174837	ADGRE1
ENST00000478180.6	4.40392e-10	3.75535e-09	2.09423	0.335667	1.19664	3.89588	0.614837	2.20198	1.111	2.20198	ENSG00000026297	RNASET2
ENST00000616562.1	8.77969e-20	1.91041e-18	2.09422	0.230056	1.56701	2.4173	0.224583	1.09856	0.893958	1.09856	ENSG00000276053	LAIR1
ENST00000515129.5	1.35786e-06	7.08178e-06	2.09299	0.433233	3.24086	5.7511	1.12306	3.56922	0.498586	3.56922	ENSG00000092421	SEMA6A
ENST00000549137.1	4.32338e-06	2.0671e-05	2.0929	0.455454	2.23844	6.23969	1.43186	3.75409	0.65093	3.75409	ENSG00000161791	FMNL3
ENST00000369479.1	2.38068e-34	1.30802e-32	2.09273	0.17123	3.9481	1.83153	0.210131	0.522865	0.441254	0.522865	ENSG00000182712	CMC4
ENST00000620540.4	2.44813e-07	1.43543e-06	2.09256	0.405406	5.20931	5.17311	0.544017	3.56484	0.337014	3.56484	ENSG00000274950	RPS9
ENST00000563118.1	1.46519e-16	2.43379e-15	2.0924	0.253339	1.37242	2.6939	0.34108	1.26343	0.9988	1.26343	ENSG00000174938	SEZ6L2
ENST00000286749.3	2.78614e-07	1.61833e-06	2.09104	0.407027	6.4246	5.20409	0.345327	3.79644	0.214451	3.79644	ENSG00000156222	SLC28A1
ENST00000317552.8	6.60403e-05	0.000251659	2.08971	0.52372	3.21404	7.89056	2.53522	4.32185	0.500812	4.32185	ENSG00000101871	MID1
ENST00000621377.4	1.20795e-09	9.76311e-09	2.0888	0.3436	1.56515	4.0235	0.737049	2.21447	0.894871	2.21447	ENSG00000026751	SLAMF7
ENST00000505127.5	1.76736e-08	1.23204e-07	2.08844	0.370728	1.31898	4.50268	1.40061	2.03537	1.03106	2.03537	ENSG00000073331	ALPK1
ENST00000369168.4	1.93983e-35	1.13955e-33	2.08769	0.168039	5.20013	1.79942	0.029342	0.676586	0.337923	0.676586	ENSG00000150337	FCGR1A
ENST00000311597.9	5.42423e-10	4.57811e-09	2.08631	0.33616	1.22887	3.89571	0.926324	1.89876	1.08909	1.89876	ENSG00000100427	MLC1
ENST00000599996.1	5.07582e-11	4.82834e-10	2.08607	0.317578	1.52156	3.59483	0.920758	1.60063	0.916754	1.60063	ENSG00000269547	AC011455.3
ENST00000634460.1	5.07582e-11	4.82834e-10	2.08607	0.317578	1.52156	3.59483	0.920758	1.60063	0.916754	1.60063	ENSG00000282835	AC011455.4
ENST00000612871.4	1.55507e-16	2.57548e-15	2.0854	0.252708	4.25056	2.67861	0.7115	0.885034	0.417456	0.885034	ENSG00000136250	AOAH
ENST00000356455.8	2.60013e-25	8.35131e-24	2.08395	0.200467	4.44638	2.09121	0.132008	0.872671	0.401721	0.872671	ENSG00000175063	UBE2C
ENST00000605459.1	2.21244e-15	3.30643e-14	2.08305	0.262718	2.30864	2.80382	0.159304	1.56622	0.633323	1.56622	ENSG00000270547	LINC01235
ENST00000505941.5	1.19704e-16	2.0099e-15	2.08304	0.251472	2.75592	2.6607	0.629976	0.950972	0.550202	0.950972	ENSG00000087266	SH3BP2
ENST00000614965.4	5.44338e-24	1.61307e-22	2.08229	0.206137	4.56625	2.14651	0.346901	0.715414	0.392329	0.715414	ENSG00000277751	LILRB2
ENST00000483709.6	6.80712e-14	8.79065e-13	2.08216	0.277935	1.33152	3.00648	0.586096	1.34509	1.02335	1.34509	ENSG00000107551	RASSF4
ENST00000484251.1	2.99312e-15	4.41521e-14	2.08148	0.263773	2.18976	2.81591	0.258106	1.48129	0.664001	1.48129	ENSG00000132196	HSD17B7
ENST00000472901.1	2.20403e-13	2.69763e-12	2.08081	0.283652	1.73075	3.08452	0.670617	1.34084	0.819722	1.34084	ENSG00000166428	PLD4
ENST00000438432.5	2.10144e-24	6.39796e-23	2.08027	0.204061	2.54829	2.11739	0.456498	0.578531	0.584529	0.584529	ENSG00000231890	DARS-AS1
ENST00000445003.5	3.76569e-12	4.08069e-11	2.08015	0.299487	1.65929	3.31235	0.634958	1.60736	0.850647	1.60736	ENSG00000224397	SMIM25
ENST00000367900.7	1.04578e-08	7.50597e-08	2.07887	0.36324	2.23922	4.35661	1.33789	1.9607	0.650725	1.9607	ENSG00000143228	NUF2
ENST00000563615.5	4.42906e-12	4.76398e-11	2.07807	0.30018	1.34813	3.32045	0.83003	1.42267	1.01327	1.42267	ENSG00000005844	ITGAL
ENST00000407755.1	8.35256e-06	3.78655e-05	2.07712	0.466146	1.64744	6.46694	2.28797	3.14434	0.855991	3.14434	ENSG00000128191	DGCR8
ENST00000449228.5	3.46167e-12	3.76392e-11	2.07709	0.298537	2.73263	3.29507	0.899523	1.32858	0.553895	1.32858	ENSG00000105327	BBC3
ENST00000481224.5	3.85176e-10	3.3077e-09	2.07707	0.331804	3.26501	3.814	0.627247	2.12511	0.496557	2.12511	ENSG00000172794	RAB37
ENST00000519018.5	6.50605e-09	4.79899e-08	2.07707	0.357917	2.12934	4.25971	0.954595	2.24802	0.681017	2.24802	ENSG00000136986	DERL1
ENST00000597222.1	9.53878e-12	9.88204e-11	2.07687	0.304827	1.56132	3.38876	1.25645	1.06653	0.896754	1.06653	ENSG00000142347	MYO1F
ENST00000389131.7	1.06506e-32	5.35786e-31	2.07677	0.174389	7.7131	1.84174	0.00104776	0.759243	0.143269	0.759243	ENSG00000134013	LOXL2
ENST00000507382.1	4.70753e-09	3.53554e-08	2.07573	0.35439	2.87921	4.19615	0.220452	2.91936	0.532611	2.91936	ENSG00000167105	TMEM92
ENST00000589342.1	2.7147e-11	2.67361e-10	2.07566	0.311602	1.59316	3.49084	0.900188	1.5272	0.881286	1.5272	ENSG00000161544	CYGB
ENST00000561736.1	8.27155e-07	4.46533e-06	2.07514	0.42102	3.83727	5.4741	0.739366	3.69207	0.449102	3.69207	ENSG00000172236	TPSAB1
ENST00000368013.7	8.29154e-15	1.17329e-13	2.07504	0.267297	6.33967	2.85546	0.274527	1.51166	0.221647	1.51166	ENSG00000186517	ARHGAP30
ENST00000368199.7	3.85261e-15	5.62589e-14	2.07415	0.263899	4.10281	2.80988	0.868424	0.872648	0.429684	0.872648	ENSG00000027869	SH2D2A
ENST00000366991.4	6.85455e-19	1.38876e-17	2.07362	0.233589	4.67149	2.43615	0.606826	0.75727	0.384047	0.75727	ENSG00000143476	DTL
ENST00000618548.4	1.76414e-27	6.54711e-26	2.0736	0.190919	7.18217	1.98786	0.109176	0.802071	0.165861	0.802071	ENSG00000140479	PCSK6
ENST00000564860.1	6.46594e-23	1.76231e-21	2.07099	0.210128	2.41126	2.04403	0.493214	0.477544	0.610625	0.610625	ENSG00000140939	NOL3
ENST00000601529.5	1.00582e-12	1.15533e-11	2.06939	0.290249	2.22137	3.16625	1.07799	1.02812	0.655452	1.02812	ENSG00000099330	OCEL1
ENST00000384419.1	3.68972e-23	1.02679e-21	2.06806	0.208641	2.21631	2.15729	0.206208	0.882065	0.656803	0.882065	ENSG00000207148	Y_RNA
ENST00000330295.9	7.02323e-17	1.20234e-15	2.06796	0.24776	5.61091	2.59903	0.175763	1.35886	0.294583	1.35886	ENSG00000164932	CTHRC1
ENST00000446716.5	8.48533e-15	1.19921e-13	2.06733	0.266405	3.16102	2.83562	0.625295	1.14899	0.505185	1.14899	ENSG00000198925	ATG9A
ENST00000244174.10	2.13987e-18	4.16212e-17	2.06659	0.236191	1.53632	2.33089	0.485415	0.779768	0.909243	0.909243	ENSG00000124334	IL9R
ENST00000560601.1	1.53308e-17	2.7672e-16	2.06593	0.242348	3.3442	2.53128	0.168214	1.3001	0.489599	1.3001	ENSG00000157766	ACAN
ENST00000498430.5	1.0471e-07	6.51745e-07	2.06571	0.388411	3.13462	4.81104	1.80909	1.96249	0.50738	1.96249	ENSG00000142185	TRPM2
ENST00000276914.6	4.90741e-33	2.53532e-31	2.06529	0.172492	9.8312	1.81345	0.000119453	0.743717	0.107734	0.743717	ENSG00000147872	PLIN2
ENST00000292303.4	3.13981e-32	1.54243e-30	2.06523	0.174749	5.82982	1.83278	0.00719673	0.756229	0.271186	0.756229	ENSG00000160791	CCR5
ENST00000375765.4	7.71076e-32	3.68924e-30	2.06515	0.175868	6.38594	1.84241	0.00397559	0.769266	0.217682	0.769266	ENSG00000165023	DIRAS2
ENST00000472035.5	7.59071e-16	1.18373e-14	2.0644	0.256109	2.17089	2.69943	0.517926	1.12187	0.669219	1.12187	ENSG00000108175	ZMIZ1
ENST00000392625.7	2.59406e-23	7.30469e-22	2.06435	0.207531	4.20249	2.14199	0.423849	0.652877	0.421478	0.652877	ENSG00000167851	CD300A
ENST00000428830.6	5.78713e-09	4.29758e-08	2.06418	0.3545	2.0928	4.18598	0.969617	2.17213	0.691755	2.17213	ENSG00000149554	CHEK1
ENST00000368446.1	1.07992e-17	1.97419e-16	2.06385	0.24096	2.10266	2.51251	0.26347	1.18808	0.688821	1.18808	ENSG00000135549	PKIB
ENST00000440381.5	1.12304e-10	1.02672e-09	2.06382	0.320003	2.21208	3.60978	1.36925	1.1908	0.65794	1.1908	ENSG00000122884	P4HA1
ENST00000216117.8	2.05265e-26	7.09146e-25	2.06362	0.194044	8.71359	2.0072	0.000448213	0.940879	0.117571	0.940879	ENSG00000100292	HMOX1
ENST00000444393.7	3.7529e-16	6.00443e-15	2.06315	0.253262	6.55441	2.66224	0.208066	1.39548	0.204168	1.39548	ENSG00000008517	IL32
ENST00000263863.8	8.13347e-28	3.08076e-26	2.06287	0.188706	4.48879	1.95586	0.197254	0.692993	0.398392	0.692993	ENSG00000115523	GNLY
ENST00000393627.6	1.25808e-09	1.01482e-08	2.06256	0.339646	3.11754	3.92913	1.01402	1.86997	0.508815	1.86997	ENSG00000114013	CD86
ENST00000259608.7	6.59892e-14	8.53526e-13	2.06232	0.275137	3.81286	2.94743	0.348727	1.54379	0.450823	1.54379	ENSG00000137078	SIT1
ENST00000613525.4	7.01532e-25	2.19603e-23	2.06227	0.200212	6.33189	2.06598	0.308089	0.694032	0.222324	0.694032	ENSG00000142347	MYO1F
ENST00000612587.4	5.10912e-08	3.33652e-07	2.06133	0.378401	5.68119	4.61652	0.418201	3.16148	0.287013	3.16148	ENSG00000266714	MYO15B
ENST00000329542.8	2.71006e-16	4.38586e-15	2.0611	0.251797	3.12554	2.64179	0.150665	1.43437	0.508141	1.43437	ENSG00000113763	UNC5A
ENST00000248923.8	7.90251e-06	3.59874e-05	2.0609	0.461278	7.10458	6.33826	0.506055	4.81338	0.169822	4.81338	ENSG00000100031	GGT1
ENST00000592346.1	8.45874e-11	7.85372e-10	2.06049	0.317379	2.88768	3.56492	0.54144	1.97679	0.531574	1.97679	ENSG00000153902	LGI4
ENST00000558071.2	3.834e-07	2.17722e-06	2.0602	0.405788	4.91692	5.14684	0.0542295	4.06238	0.363924	4.06238	ENSG00000259347	AC087482.1
ENST00000564039.1	3.9272e-12	4.24599e-11	2.05914	0.296716	1.39443	3.2495	0.543947	1.65706	0.985966	1.65706	ENSG00000130731	METTL26
ENST00000431235.6	5.68524e-06	2.65988e-05	2.05901	0.453749	2.94694	6.1658	2.49859	2.64861	0.524813	2.64861	ENSG00000184640	SEPT9
ENST00000515679.1	1.12983e-15	1.73548e-14	2.05898	0.256992	1.80411	2.705	0.783123	0.867998	0.790214	0.867998	ENSG00000118564	FBXL5
ENST00000488738.5	3.49159e-18	6.65747e-17	2.0587	0.236789	3.2307	2.45782	0.303241	1.09848	0.499432	1.09848	ENSG00000101194	SLC17A9
ENST00000502276.5	1.97657e-13	2.4298e-12	2.05851	0.280055	1.72074	3.01103	0.450268	1.5105	0.82392	1.5105	ENSG00000175857	GAPT
ENST00000637053.1	6.00577e-25	1.8892e-23	2.05845	0.199552	2.18491	2.05548	0.298911	0.696618	0.665333	0.696618	ENSG00000026025	VIM
ENST00000589265.5	0.000615532	0.00189784	2.0582	0.60099	3.86955	10.0083	1.72052	7.30921	0.446829	7.30921	ENSG00000030582	GRN
ENST00000319340.6	2.63386e-11	2.59769e-10	2.05808	0.308756	5.26238	3.4288	0.0371667	2.34609	0.331659	2.34609	ENSG00000180767	CHST13
ENST00000583810.5	3.58153e-20	8.04811e-19	2.05787	0.223683	1.61222	2.30761	0.214371	1.03648	0.87225	1.03648	ENSG00000141506	PIK3R5
ENST00000613788.1	2.10934e-22	5.54099e-21	2.0577	0.211342	2.24175	2.17458	0.253873	0.862759	0.65006	0.862759	ENSG00000117091	CD48
ENST00000528808.1	5.00094e-28	1.92749e-26	2.05701	0.187414	3.03859	1.93774	0.196723	0.681381	0.515743	0.681381	ENSG00000166927	MS4A7
ENST00000242728.4	1.3307e-58	1.92849e-56	2.05549	0.127352	8.02686	1.4683	0.000756871	0.404709	0.133121	0.404709	ENSG00000123095	BHLHE41
ENST00000548556.1	7.30206e-18	1.35749e-16	2.05527	0.238706	1.88804	2.45809	0.665636	0.739952	0.758872	0.758872	ENSG00000135441	BLOC1S1
ENST00000484798.5	9.81962e-05	0.000360664	2.05497	0.52759	3.12171	7.95487	0.61274	6.34604	0.508463	6.34604	ENSG00000142583	SLC2A5
ENST00000394450.6	9.21268e-39	6.34364e-37	2.05449	0.157774	4.25863	1.68192	0.163616	0.458704	0.416788	0.458704	ENSG00000186314	PRELID2
ENST00000352527.5	1.09116e-18	2.1721e-17	2.05403	0.232742	5.91824	2.40595	0.746923	0.607296	0.261973	0.607296	ENSG00000069424	KCNAB2
ENST00000558123.5	1.58287e-10	1.42084e-09	2.05398	0.321077	1.58799	3.61659	1.31257	1.26469	0.883764	1.26469	ENSG00000137804	NUSAP1
ENST00000229277.5	9.91577e-36	5.92163e-34	2.05396	0.164614	7.94084	1.73595	0.00264371	0.674803	0.135693	0.674803	ENSG00000111674	ENO2
ENST00000392203.8	3.26719e-09	2.50565e-08	2.05389	0.347083	2.23602	4.0465	1.12253	1.88912	0.651567	1.88912	ENSG00000122224	LY9
ENST00000476284.1	4.01489e-23	1.11383e-21	2.05223	0.20722	3.49097	2.12621	0.401965	0.671542	0.475679	0.671542	ENSG00000025708	TYMP
ENST00000520317.1	4.85931e-12	5.20499e-11	2.05213	0.296996	1.25528	2.96144	1.13357	0.783794	1.07159	1.07159	ENSG00000104432	IL7
ENST00000543561.1	1.28035e-24	3.95563e-23	2.05089	0.200236	4.13983	2.0544	0.12785	0.874511	0.426719	0.874511	ENSG00000172824	CES4A
ENST00000251993.11	2.18676e-05	9.1591e-05	2.05039	0.483022	2.69201	6.83547	1.87125	3.96149	0.560391	3.96149	ENSG00000100364	KIAA0930
ENST00000250056.12	1.66986e-22	4.41876e-21	2.04994	0.210032	3.02337	2.15287	0.469577	0.633264	0.517157	0.633264	ENSG00000129195	PIMREG
ENST00000550426.5	9.53433e-14	1.20854e-12	2.04933	0.275182	2.72528	2.93455	0.806465	1.08666	0.555065	1.08666	ENSG00000247774	PCED1B-AS1
ENST00000379236.3	3.25295e-52	3.74847e-50	2.04889	0.134747	4.85973	1.50942	0.0304226	0.423494	0.368764	0.423494	ENSG00000186827	TNFRSF4
ENST00000503713.1	4.43687e-24	1.32045e-22	2.04864	0.202405	2.24851	2.07367	0.248767	0.775427	0.648294	0.775427	ENSG00000145632	PLK2
ENST00000486608.1	1.28307e-10	1.16533e-09	2.04814	0.31857	2.53549	3.57086	0.312279	2.2249	0.586808	2.2249	ENSG00000143226	FCGR2A
ENST00000624259.3	2.76351e-13	3.34689e-12	2.04764	0.280289	1.46619	3.00301	0.752341	1.21171	0.945891	1.21171	ENSG00000226791	AC109826.1
ENST00000374640.8	2.45651e-33	1.28984e-31	2.04721	0.170168	8.33082	1.77497	0.000877423	0.723053	0.125201	0.723053	ENSG00000159189	C1QC
ENST00000373209.2	1.63553e-27	6.07984e-26	2.04719	0.188367	6.03978	1.93642	0.117493	0.769556	0.249663	0.769556	ENSG00000180644	PRF1
ENST00000250241.12	5.02311e-06	2.37267e-05	2.04657	0.448432	3.94598	6.03419	2.10808	2.91921	0.441406	2.91921	ENSG00000129351	ILF3
ENST00000453286.5	9.11973e-20	1.98248e-18	2.04655	0.224921	1.71984	2.30962	0.416735	0.847998	0.8243	0.847998	ENSG00000072682	P4HA2
ENST00000399034.7	2.13009e-08	1.46853e-07	2.04637	0.365352	3.55145	4.36082	1.47679	1.86026	0.470477	1.86026	ENSG00000122545	SEPT7
ENST00000532995.5	4.672e-13	5.54339e-12	2.04609	0.282824	5.68868	3.03673	0.280801	1.71893	0.286208	1.71893	ENSG00000137501	SYTL2
ENST00000293826.4	1.03008e-08	7.40151e-08	2.04588	0.357315	3.4462	4.21658	1.11997	2.07188	0.479778	2.07188	ENSG00000248871	TNFSF12-TNFSF13
ENST00000568636.5	4.77975e-12	5.12221e-11	2.04573	0.295969	2.92252	3.22463	0.967605	1.22233	0.527498	1.22233	ENSG00000140983	RHOT2
ENST00000422957.1	2.90803e-07	1.68391e-06	2.04562	0.39881	3.29893	4.99278	0.136035	3.8402	0.493644	3.8402	ENSG00000229028	KRT223P
ENST00000379409.6	6.61088e-14	8.54949e-13	2.04542	0.272891	2.80717	2.89944	0.915095	0.946648	0.542299	0.946648	ENSG00000187583	PLEKHN1
ENST00000537798.5	9.1322e-08	5.72932e-07	2.04483	0.382697	1.4947	4.68033	1.81026	1.85117	0.930699	1.85117	ENSG00000132780	NASP
ENST00000613247.4	2.69138e-08	1.8297e-07	2.04471	0.367727	4.55753	4.4022	1.31913	2.06145	0.393012	2.06145	ENSG00000100336	APOL4
ENST00000531787.5	3.521e-17	6.18301e-16	2.04445	0.242583	3.17697	2.51179	0.7934	0.677757	0.503868	0.677757	ENSG00000166928	MS4A14
ENST00000514676.5	1.26118e-06	6.60857e-06	2.04436	0.421884	2.14852	5.46012	1.94843	2.50124	0.675518	2.50124	ENSG00000134058	CDK7
ENST00000617026.4	1.26118e-06	6.60857e-06	2.04436	0.421884	2.14852	5.46012	1.94843	2.50124	0.675518	2.50124	ENSG00000277273	CDK7
ENST00000216127.4	2.66906e-45	2.39489e-43	2.04422	0.144725	5.47172	1.5736	0.00795728	0.515675	0.309585	0.515675	ENSG00000100302	RASD2
ENST00000302823.7	1.0217e-19	2.21459e-18	2.04419	0.224967	3.10383	2.3077	0.142404	1.12285	0.50998	1.12285	ENSG00000163599	CTLA4
ENST00000639636.1	5.30702e-09	3.96131e-08	2.04413	0.350188	2.22828	4.08999	1.9525	1.11329	0.653612	1.11329	ENSG00000161551	ZNF577
ENST00000306602.2	1.37016e-18	2.71251e-17	2.04394	0.232271	6.2554	2.39009	0.00516204	1.34358	0.22913	1.34358	ENSG00000169245	CXCL10
ENST00000250092.10	9.77487e-43	8.06333e-41	2.0439	0.14916	8.80961	1.60552	0.00205897	0.554155	0.116031	0.554155	ENSG00000129226	CD68
ENST00000536094.1	3.43989e-12	3.74251e-11	2.0437	0.293699	2.44482	3.18943	0.17004	1.98645	0.603851	1.98645	ENSG00000251301	LINC02384
ENST00000397147.6	1.5646e-09	1.24654e-08	2.04305	0.338389	2.03473	3.88781	1.19706	1.66562	0.709552	1.66562	ENSG00000100365	NCF4
ENST00000548458.6	3.16747e-06	1.55035e-05	2.04238	0.438312	2.56906	5.80779	1.31479	3.48815	0.580884	3.48815	ENSG00000235162	C12orf75
ENST00000561610.1	2.5194e-05	0.000104185	2.04168	0.484607	6.14397	6.86443	0.77096	5.10014	0.239509	5.10014	ENSG00000149923	PPP4C
ENST00000308873.10	5.01411e-40	3.65388e-38	2.04164	0.154178	6.06668	1.64087	0.00690392	0.587368	0.247002	0.587368	ENSG00000020633	RUNX3
ENST00000621757.1	8.3827e-14	1.0704e-12	2.04128	0.273478	2.7008	2.9031	0.326296	1.54346	0.558977	1.54346	ENSG00000144810	COL8A1
ENST00000615299.4	2.72803e-05	0.000112082	2.0399	0.486262	3.39083	6.90236	1.66887	4.24239	0.485172	4.24239	ENSG00000023445	BIRC3
ENST00000528163.6	3.49992e-10	3.02257e-09	2.03988	0.325089	6.92642	3.66616	0.319776	2.32229	0.179636	2.32229	ENSG00000008517	IL32
ENST00000572517.1	8.17012e-23	2.20939e-21	2.0396	0.207438	5.11055	2.11539	0.290016	0.785745	0.346566	0.785745	ENSG00000132386	SERPINF1
ENST00000582844.5	0.00010479	0.00038293	2.0396	0.525774	2.63382	7.89165	1.26552	5.64544	0.569894	5.64544	ENSG00000141551	CSNK1D
ENST00000340181.8	5.7728e-15	8.29398e-14	2.03952	0.261182	4.35348	2.7386	0.630374	1.07503	0.409085	1.07503	ENSG00000010030	ETV7
ENST00000527336.1	4.61707e-20	1.02725e-18	2.03951	0.222348	1.62074	2.19811	0.367699	0.791715	0.868265	0.868265	ENSG00000023445	BIRC3
ENST00000416252.6	5.3935e-08	3.50646e-07	2.03937	0.375034	4.35534	4.53101	0.264312	3.25196	0.408936	3.25196	ENSG00000235017	C2
ENST00000383362.8	5.3935e-08	3.50646e-07	2.03937	0.375034	4.35534	4.53101	0.264312	3.25196	0.408936	3.25196	ENSG00000206372	C2
ENST00000413548.6	5.3935e-08	3.50646e-07	2.03937	0.375034	4.35534	4.53101	0.264312	3.25196	0.408936	3.25196	ENSG00000231543	C2
ENST00000448206.6	5.3935e-08	3.50646e-07	2.03937	0.375034	4.35534	4.53101	0.264312	3.25196	0.408936	3.25196	ENSG00000226560	C2
ENST00000411803.6	5.3935e-08	3.50646e-07	2.03937	0.375034	4.35534	4.53101	0.264312	3.25196	0.408936	3.25196	ENSG00000235696	C2
ENST00000410077.2	5.4969e-12	5.84481e-11	2.03914	0.295866	1.70851	3.21634	0.801925	1.38649	0.829106	1.38649	ENSG00000152969	JAKMIP1
ENST00000601609.1	7.66286e-20	1.67346e-18	2.03912	0.223641	1.54464	2.21902	0.34533	0.835608	0.905051	0.905051	ENSG00000143847	PPFIA4
ENST00000512913.5	2.50952e-07	1.46861e-06	2.03909	0.395403	3.01548	4.91909	1.01055	2.89805	0.517903	2.89805	ENSG00000113387	SUB1
ENST00000541271.1	6.9244e-19	1.40197e-17	2.03876	0.229691	3.48272	2.35525	0.462587	0.856356	0.476417	0.856356	ENSG00000123095	BHLHE41
ENST00000615439.4	1.30888e-06	6.84299e-06	2.0386	0.421337	3.09947	5.44277	1.32629	3.11184	0.510353	3.11184	ENSG00000171777	RASGRP4
ENST00000394318.7	4.89383e-10	4.15108e-09	2.03825	0.327563	4.29012	3.70445	1.04636	1.63608	0.414204	1.63608	ENSG00000161381	PLXDC1
ENST00000540136.1	1.40135e-48	1.41864e-46	2.03787	0.139129	3.70138	1.37348	0.0251001	0.302979	0.458821	0.458821	ENSG00000256694	AC026369.2
ENST00000573709.1	1.40135e-48	1.41864e-46	2.03787	0.139129	3.70138	1.37348	0.0251001	0.302979	0.458821	0.458821	ENSG00000262016	AC026369.4
ENST00000402364.1	1.67274e-08	1.16917e-07	2.03769	0.361111	5.41807	4.27563	1.65605	1.60397	0.315327	1.60397	ENSG00000151835	SACS
ENST00000269300.8	5.72546e-06	2.67647e-05	2.03712	0.449072	1.71887	6.03865	2.20946	2.83218	0.824709	2.83218	ENSG00000141506	PIK3R5
ENST00000480798.1	2.27682e-29	9.53055e-28	2.03686	0.18103	5.434	1.8587	0.00866702	0.810631	0.313626	0.810631	ENSG00000077984	CST7
ENST00000613595.4	4.76621e-05	0.000186879	2.03651	0.500764	3.68715	7.25311	1.72972	4.5394	0.459871	4.5394	ENSG00000269713	NBPF9
ENST00000481220.5	1.31026e-16	2.19303e-15	2.03649	0.246172	1.23752	2.16398	0.431698	0.696376	1.08332	1.08332	ENSG00000197989	SNHG12
ENST00000466375.2	4.88804e-21	1.17372e-19	2.03606	0.216335	1.46818	1.6981	0.225209	0.432683	0.944817	0.944817	ENSG00000138964	PARVG
ENST00000394181.6	1.10417e-06	5.83888e-06	2.03472	0.417626	3.28516	5.36172	2.15128	2.20901	0.494837	2.20901	ENSG00000080822	CLDND1
ENST00000578758.5	5.69709e-07	3.14746e-06	2.03456	0.406813	3.91025	5.14095	1.37805	2.75938	0.443953	2.75938	ENSG00000108654	DDX5
ENST00000360672.2	6.65856e-12	7.0211e-11	2.03422	0.296327	2.55399	3.21803	1.18523	1.01001	0.583522	1.01001	ENSG00000101082	SLA2
ENST00000300692.8	1.09402e-17	1.99834e-16	2.03299	0.2374	4.88139	2.43844	0.0696736	1.33929	0.366944	1.33929	ENSG00000167286	CD3D
ENST00000411688.1	1.68249e-06	8.64118e-06	2.03219	0.424412	2.68521	5.50053	1.27417	3.22897	0.561488	3.22897	ENSG00000135929	CYP27A1
ENST00000252490.5	1.72976e-06	8.86671e-06	2.03191	0.424848	4.95105	5.5094	0.139037	4.37335	0.36098	4.37335	ENSG00000234906	APOC2
ENST00000488945.5	8.40419e-14	1.07284e-12	2.03186	0.272227	1.34018	2.87651	0.43048	1.42221	1.01807	1.42221	ENSG00000115523	GNLY
ENST00000232458.9	1.11114e-07	6.88797e-07	2.03136	0.382731	4.74193	4.66712	1.66927	1.99281	0.378423	1.99281	ENSG00000114346	ECT2
ENST00000403410.5	6.41761e-23	1.74967e-21	2.03099	0.206053	4.92198	2.09237	0.157294	0.904152	0.363491	0.904152	ENSG00000181458	TMEM45A
ENST00000490764.5	2.20764e-32	1.09165e-30	2.03051	0.171382	2.73961	1.75439	0.181511	0.538996	0.552787	0.552787	ENSG00000077044	DGKD
ENST00000630600.2	2.20764e-32	1.09165e-30	2.03051	0.171382	2.73961	1.75439	0.181511	0.538996	0.552787	0.552787	ENSG00000280873	DGKD
ENST00000555075.5	6.71691e-10	5.60087e-09	2.03024	0.328911	2.90875	3.71812	0.770213	1.93435	0.529073	1.93435	ENSG00000072110	ACTN1
ENST00000342301.8	4.11107e-10	3.5203e-09	2.02977	0.324776	1.54659	3.65074	1.188	1.44899	0.904074	1.44899	ENSG00000028277	POU2F2
ENST00000520880.1	4.56852e-16	7.25649e-15	2.02964	0.24988	1.58398	2.36138	0.675299	0.6593	0.885696	0.885696	ENSG00000164932	CTHRC1
ENST00000478595.1	3.27329e-10	2.83775e-09	2.02938	0.322879	3.96391	3.61994	1.84779	0.758489	0.440117	0.758489	ENSG00000091972	CD200
ENST00000414964.5	1.9407e-08	1.34527e-07	2.02775	0.360988	3.50905	4.26323	0.521752	2.73606	0.474086	2.73606	ENSG00000169894	MUC3A
ENST00000231009.2	1.69413e-14	2.32915e-13	2.02769	0.264299	5.42853	2.76697	0.0155017	1.73085	0.31421	1.73085	ENSG00000113088	GZMK
ENST00000381287.8	0.00127483	0.00364864	2.02714	0.629238	3.14422	10.8362	2.34745	7.55105	0.506579	7.55105	ENSG00000134352	IL6ST
ENST00000274306.6	2.50949e-25	8.07749e-24	2.02701	0.194927	5.56612	1.97788	0.00870274	0.941206	0.299417	0.941206	ENSG00000145649	GZMA
ENST00000569176.1	3.53613e-12	3.84164e-11	2.02701	0.291463	2.52008	3.13989	1.35295	0.770824	0.589592	0.770824	ENSG00000140400	MAN2C1
ENST00000514306.1	9.33625e-20	2.02863e-18	2.02698	0.222832	1.97108	2.26635	0.355351	0.886005	0.730151	0.886005	ENSG00000145632	PLK2
ENST00000584486.5	7.7355e-14	9.91133e-13	2.02657	0.271122	2.51633	2.85623	0.784256	1.05342	0.590276	1.05342	ENSG00000263513	FAM72C
ENST00000323906.8	1.48047e-26	5.15828e-25	2.02521	0.189889	5.95581	1.92807	0.0945846	0.806862	0.25812	0.806862	ENSG00000104894	CD37
ENST00000367126.4	5.68134e-18	1.06588e-16	2.02477	0.234382	3.85131	2.39478	0.0687142	1.30466	0.448113	1.30466	ENSG00000198049	AVPR1B
ENST00000587311.5	0.00112578	0.00326154	2.02447	0.621565	4.87537	10.596	1.59033	8.06824	0.367452	8.06824	ENSG00000108679	LGALS3BP
ENST00000424639.5	1.28601e-21	3.21493e-20	2.02371	0.211887	1.8449	2.14526	0.303409	0.818997	0.774681	0.818997	ENSG00000132692	BCAN
ENST00000333430.5	1.17551e-11	1.20575e-10	2.02238	0.298145	1.83539	3.23265	0.965786	1.25648	0.778248	1.25648	ENSG00000180739	S1PR5
ENST00000536980.5	3.20581e-07	1.84377e-06	2.02165	0.395555	1.34865	4.90418	1.3385	2.57309	1.01295	2.57309	ENSG00000103313	MEFV
ENST00000481169.5	5.0891e-10	4.30859e-09	2.02113	0.325133	4.3666	3.64765	0.493533	2.14925	0.408037	2.14925	ENSG00000047457	CP
ENST00000504530.5	4.02593e-16	6.42301e-15	2.02097	0.248344	1.47305	2.55768	0.33307	1.2088	0.942198	1.2088	ENSG00000204677	FAM153C
ENST00000435296.2	1.97237e-30	8.74853e-29	2.02055	0.176233	4.34245	1.79957	0.302828	0.473622	0.409969	0.473622	ENSG00000135245	HILPDA
ENST00000379743.8	1.96415e-05	8.29973e-05	2.02048	0.4733	4.07738	6.57466	1.37097	4.22936	0.431669	4.22936	ENSG00000133110	POSTN
ENST00000376302.5	3.38728e-18	6.47229e-17	2.02008	0.232255	2.52845	2.36542	0.175662	1.17289	0.588075	1.17289	ENSG00000095777	MYO3A
ENST00000380787.5	0.000199841	0.000687662	2.0191	0.542883	4.44665	8.32312	2.19234	5.17571	0.4017	5.17571	ENSG00000101871	MID1
ENST00000423485.5	1.94329e-38	1.31893e-36	2.01751	0.155617	6.26282	1.62717	0.00425498	0.601164	0.228458	0.601164	ENSG00000131747	TOP2A
ENST00000505420.5	3.34838e-10	2.89949e-09	2.01741	0.321155	1.9716	3.58022	0.137531	2.44098	0.729978	2.44098	ENSG00000124564	SLC17A3
ENST00000394153.6	2.31438e-13	2.82654e-12	2.01673	0.275161	7.46016	2.90079	0.62122	1.27162	0.153106	1.27162	ENSG00000022267	FHL1
ENST00000460665.1	7.18154e-15	1.02314e-13	2.01619	0.259109	3.95873	2.688	0.376603	1.30183	0.44049	1.30183	ENSG00000119777	TMEM214
ENST00000444214.6	1.22034e-12	1.39039e-11	2.01604	0.283828	2.20685	3.01999	0.556829	1.45713	0.659351	1.45713	ENSG00000134285	FKBP11
ENST00000547330.5	1.37298e-15	2.09006e-14	2.01582	0.252361	1.8918	2.60221	0.508755	1.08339	0.757526	1.08339	ENSG00000058272	PPP1R12A
ENST00000356909.7	5.72047e-38	3.7827e-36	2.01542	0.156459	5.31417	1.63154	0.0737129	0.538269	0.326296	0.538269	ENSG00000138964	PARVG
ENST00000473512.1	8.18758e-06	3.71775e-05	2.01405	0.451559	2.28539	6.0705	1.30572	3.79193	0.638948	3.79193	ENSG00000133597	ADCK2
ENST00000379953.6	1.05228e-35	6.2675e-34	2.01359	0.16144	5.56013	1.66887	0.00930479	0.642269	0.300064	0.642269	ENSG00000112799	LY86
ENST00000540372.5	5.40945e-25	1.7052e-23	2.01354	0.195008	5.24532	1.96492	0.0577394	0.892965	0.333397	0.892965	ENSG00000166428	PLD4
ENST00000537502.5	0.000495432	0.00156326	2.01245	0.577756	2.69099	9.28346	1.62878	6.71626	0.560555	6.71626	ENSG00000154930	ACSS1
ENST00000445535.1	6.96242e-23	1.89304e-21	2.01203	0.204299	4.34476	2.0552	0.053057	0.990397	0.409784	0.990397	ENSG00000225217	HSPA7
ENST00000513416.5	2.01885e-13	2.47973e-12	2.01169	0.273791	2.02432	2.87705	0.532113	1.34192	0.712838	1.34192	ENSG00000091490	SEL1L3
ENST00000251943.8	1.0488e-06	5.56702e-06	2.01151	0.412005	1.47062	5.22261	2.64822	1.59549	0.9435	1.59549	ENSG00000101901	ALG13
ENST00000216341.8	2.55186e-22	6.67617e-21	2.01149	0.207007	4.43606	2.08222	0.584663	0.486638	0.402533	0.486638	ENSG00000100453	GZMB
ENST00000615220.4	3.08088e-08	2.07382e-07	2.01062	0.363139	2.75673	4.28431	1.16483	2.13192	0.550073	2.13192	ENSG00000271605	MILR1
ENST00000622182.1	4.62289e-14	6.08166e-13	2.01036	0.26655	2.15139	2.77888	0.193158	1.58307	0.674703	1.58307	ENSG00000274373	AC148476.1
ENST00000458314.1	8.58768e-36	5.15932e-34	2.00947	0.160901	2.87977	1.54281	0.114689	0.413762	0.532542	0.532542	ENSG00000232788	AC078883.3
ENST00000430140.1	6.66464e-27	2.39154e-25	2.00939	0.187108	3.03461	1.886	0.12771	0.747528	0.51611	0.747528	ENSG00000236064	AL034399.2
ENST00000374642.7	1.89572e-27	7.03254e-26	2.0086	0.185045	7.66108	1.8662	0.00600168	0.850043	0.145165	0.850043	ENSG00000173372	C1QA
ENST00000520926.1	3.7671e-15	5.50995e-14	2.0078	0.255366	1.98072	2.63182	0.588938	1.04135	0.726953	1.04135	ENSG00000168502	MTCL1
ENST00000374719.7	1.2105e-20	2.82158e-19	2.00696	0.215436	5.68688	1.68052	0.873917	-0.203771	0.286402	0.286402	ENSG00000131080	EDA2R
ENST00000262629.8	7.12972e-42	5.66831e-40	2.00646	0.147993	7.24098	1.55865	0.00389998	0.543651	0.16298	0.543651	ENSG00000011600	TYROBP
ENST00000230538.11	3.1106e-35	1.79682e-33	2.00601	0.161958	6.40412	1.42582	0.439605	-0.0257897	0.216153	0.216153	ENSG00000112769	LAMA4
ENST00000439028.3	3.46382e-13	4.15977e-12	2.00578	0.275708	2.92101	2.89713	0.933854	0.966522	0.527668	0.966522	ENSG00000180739	S1PR5
ENST00000444502.5	2.89642e-07	1.67751e-06	2.00507	0.390847	2.89822	4.79569	1.21153	2.60751	0.530308	2.60751	ENSG00000100038	TOP3B
ENST00000359785.9	3.70809e-10	3.19255e-09	2.00496	0.319982	4.18893	3.54898	1.00683	1.55289	0.422628	1.55289	ENSG00000134242	PTPN22
ENST00000578280.5	6.09376e-15	8.7328e-14	2.00459	0.256934	2.39837	2.64845	0.188937	1.46144	0.613303	1.46144	ENSG00000266088	AC004585.1
ENST00000509025.5	2.73108e-19	5.71337e-18	2.00459	0.223252	1.90676	2.24819	0.237258	1.00878	0.752207	1.00878	ENSG00000134986	NREP
ENST00000392320.6	1.27425e-08	9.04334e-08	2.00403	0.352233	4.14545	4.08455	1.28032	1.82139	0.42626	1.82139	ENSG00000138378	STAT4
ENST00000523369.1	1.92086e-22	5.05473e-21	2.00369	0.205593	1.74456	2.02302	0.242717	0.776772	0.813998	0.813998	ENSG00000043462	LCP2
ENST00000382548.4	2.4549e-23	6.92149e-22	2.0029	0.201242	2.94858	2.01526	0.269931	0.742528	0.524637	0.742528	ENSG00000100450	GZMH
ENST00000551952.5	7.17553e-06	3.29343e-05	2.00188	0.446011	3.06466	5.93492	0.715646	4.2575	0.513389	4.2575	ENSG00000015475	BID
ENST00000591365.1	5.40541e-15	7.78853e-14	2.00133	0.25602	2.30038	2.63355	0.13116	1.5075	0.635299	1.5075	ENSG00000267121	AC008105.3
ENST00000543947.1	3.99564e-14	5.29128e-13	2.00122	0.264672	1.93655	2.74492	0.267313	1.48396	0.74183	1.48396	ENSG00000187726	DNAJB13
ENST00000399720.4	7.89858e-15	1.11909e-13	2.0007	0.257517	1.85509	2.65194	0.335229	1.32265	0.77089	1.32265	ENSG00000248583	AC119751.3
ENST00000495883.1	1.19172e-15	1.82432e-14	2.00043	0.249888	2.8064	2.55588	0.405106	1.156	0.542413	1.156	ENSG00000132639	SNAP25
ENST00000621284.4	2.49115e-07	1.45857e-06	2.00018	0.387754	2.66938	4.73113	1.72415	2.03468	0.564054	2.03468	ENSG00000275736	OSCAR
ENST00000622053.4	2.69823e-19	5.64989e-18	1.99946	0.222648	6.3336	2.23634	0.00500215	1.2343	0.222175	1.2343	ENSG00000276849	TRBC2
ENST00000379376.2	1.14989e-18	2.28649e-17	1.99877	0.226631	6.14214	2.07593	1.04435	0.0336139	0.239684	0.239684	ENSG00000101265	RASSF2
ENST00000525066.5	4.29386e-10	3.66671e-09	1.99811	0.320059	1.72578	3.54327	1.64425	0.916693	0.821802	0.916693	ENSG00000051180	RAD51
ENST00000610595.4	2.25776e-07	1.33214e-06	1.99714	0.38579	3.52474	4.69048	1.07586	2.64499	0.47273	2.64499	ENSG00000128271	ADORA2A
ENST00000436769.5	7.681e-22	1.9434e-20	1.99702	0.207933	1.94065	1.92823	0.340482	0.590062	0.740424	0.740424	ENSG00000142173	COL6A2
ENST00000470124.1	7.42559e-21	1.75632e-19	1.99672	0.213154	4.83396	2.13118	0.0324704	1.10339	0.37091	1.10339	ENSG00000101940	WDR13
ENST00000563366.5	1.65589e-07	9.96822e-07	1.99651	0.381426	1.62207	4.60698	0.984883	2.65226	0.867647	2.65226	ENSG00000103353	UBFD1
ENST00000360631.7	3.66206e-18	6.97069e-17	1.99619	0.229743	5.04417	2.31247	0.200011	1.11953	0.352705	1.11953	ENSG00000133083	DCLK1
ENST00000381998.8	2.53881e-33	1.33155e-31	1.99574	0.165927	6.3983	1.68714	0.00435331	0.683942	0.21664	0.683942	ENSG00000038945	MSR1
ENST00000579930.5	1.13347e-05	5.01151e-05	1.99556	0.454569	3.03017	6.11928	1.86187	3.30397	0.516521	3.30397	ENSG00000168961	LGALS9
ENST00000465735.5	2.46167e-32	1.2146e-30	1.99542	0.16855	3.23016	1.70853	0.124103	0.586125	0.499476	0.586125	ENSG00000107551	RASSF4
ENST00000545031.5	9.17814e-29	3.70739e-27	1.9935	0.179144	3.07744	1.73572	0.290054	0.449593	0.512261	0.512261	ENSG00000139370	SLC15A4
ENST00000328867.8	1.05022e-05	4.67117e-05	1.99349	0.452391	1.6431	6.06829	0.701502	4.41493	0.857964	4.41493	ENSG00000182472	CAPN12
ENST00000569967.1	9.85292e-11	9.06959e-10	1.9934	0.308137	1.21798	3.35318	0.573672	1.80004	1.09642	1.80004	ENSG00000261371	PECAM1
ENST00000442561.6	9.78557e-10	8.00465e-09	1.99276	0.325994	3.05289	3.63278	0.648307	2.0085	0.514442	2.0085	ENSG00000122188	LAX1
ENST00000606273.3	1.05269e-22	2.82296e-21	1.99269	0.203195	3.05899	2.02451	0.364574	0.66763	0.513894	0.66763	ENSG00000204642	HLA-F
ENST00000420732.6	5.25629e-18	9.87373e-17	1.99197	0.230348	4.6945	2.31512	0.643674	0.682833	0.38222	0.682833	ENSG00000110077	MS4A6A
ENST00000455073.1	5.64342e-13	6.63823e-12	1.99155	0.276266	1.46492	2.83722	0.961492	0.892874	0.946575	0.946575	ENSG00000112769	LAMA4
ENST00000341785.4	9.03213e-36	5.41549e-34	1.99125	0.159493	3.41949	1.63081	0.080691	0.555263	0.482337	0.555263	ENSG00000143340	FAM163A
ENST00000616612.4	0.000170876	0.000596384	1.99106	0.529736	2.97858	7.94575	1.15776	5.85775	0.521518	5.85775	ENSG00000278154	LAIR1
ENST00000425246.1	8.7411e-24	2.54669e-22	1.9907	0.197983	1.78532	1.67376	0.182362	0.497539	0.797569	0.797569	ENSG00000231483	AL365356.4
ENST00000594219.6	9.71654e-13	1.11695e-11	1.99052	0.279001	1.26381	2.92693	0.695635	1.25041	1.06603	1.25041	ENSG00000231890	DARS-AS1
ENST00000588085.1	6.75793e-13	7.88122e-12	1.98918	0.27688	1.39211	2.89641	0.755565	1.161	0.987309	1.161	ENSG00000166974	MAPRE2
ENST00000620919.1	6.46779e-31	2.94427e-29	1.98839	0.171985	3.17241	1.73041	0.177	0.562474	0.504244	0.562474	ENSG00000276649	AL117335.1
ENST00000289952.9	2.78403e-10	2.43304e-09	1.98836	0.315095	2.75563	3.45543	0.81329	1.66884	0.550248	1.66884	ENSG00000104635	SLC39A14
ENST00000305409.2	1.7536e-17	3.15196e-16	1.98825	0.233662	4.28454	2.34943	0.0347721	1.33018	0.414659	1.33018	ENSG00000171951	SCG2
ENST00000424586.7	1.556e-25	5.08665e-24	1.98818	0.19036	4.78158	1.89497	0.371977	0.533946	0.375213	0.533946	ENSG00000011600	TYROBP
ENST00000471395.1	1.03066e-52	1.21568e-50	1.98696	0.130032	4.54998	1.40607	0.0291059	0.384166	0.393603	0.393603	ENSG00000196975	ANXA4
ENST00000624041.1	7.92743e-25	2.47295e-23	1.9868	0.193106	3.86173	1.91964	0.0628882	0.869357	0.447379	0.869357	ENSG00000279208	CR381653.2
ENST00000547116.5	2.05557e-06	1.04035e-05	1.98604	0.4183	2.29822	5.32624	1.21159	3.16279	0.635819	3.16279	ENSG00000064763	FAR2
ENST00000449825.5	9.5589e-07	5.10547e-06	1.98506	0.405072	3.82174	5.0557	0.753952	3.34812	0.450196	3.34812	ENSG00000177830	CHID1
ENST00000392040.5	9.49973e-19	1.90157e-17	1.98499	0.224525	2.89075	2.24256	0.215455	1.04484	0.531201	1.04484	ENSG00000135898	GPR55
ENST00000393964.1	1.89687e-15	2.85521e-14	1.9848	0.249726	1.36754	2.53814	0.482538	1.07654	1.00168	1.07654	ENSG00000164611	PTTG1
ENST00000618055.4	9.69169e-06	4.3405e-05	1.98452	0.448587	1.95689	5.97448	1.38431	3.64646	0.734904	3.64646	ENSG00000277807	LILRB1
ENST00000299964.3	1.55113e-20	3.59046e-19	1.98448	0.213627	6.18987	2.12387	0.0342473	1.10667	0.23517	1.10667	ENSG00000166741	NNMT
ENST00000539015.5	2.64207e-05	0.000108783	1.9843	0.472193	5.4426	6.51216	1.573	4.00116	0.312707	4.00116	ENSG00000022267	FHL1
ENST00000552747.1	2.75462e-19	5.75993e-18	1.98375	0.220954	1.81221	2.20194	0.219989	1.00053	0.787084	1.00053	ENSG00000204540	PSORS1C1
ENST00000460472.6	6.75233e-08	4.32488e-07	1.98323	0.367425	4.77677	4.33416	1.47074	1.90429	0.375603	1.90429	ENSG00000155657	TTN
ENST00000547600.5	1.29602e-13	1.62087e-12	1.98311	0.267749	2.61729	2.76725	0.445862	1.34638	0.572652	1.34638	ENSG00000247774	PCED1B-AS1
ENST00000265728.5	3.21496e-51	3.60319e-49	1.9831	0.131726	4.98838	1.42252	0.0580208	0.375776	0.357707	0.375776	ENSG00000006634	DBF4
ENST00000449164.1	6.92698e-07	3.7764e-06	1.98288	0.3995	3.14949	4.94258	0.12854	3.86147	0.506141	3.86147	ENSG00000229028	KRT223P
ENST00000473298.6	2.51611e-07	1.47222e-06	1.98259	0.384483	2.99787	4.65094	0.740794	2.95489	0.5196	2.95489	ENSG00000255330	SOGA3
ENST00000613606.2	1.45239e-25	4.76003e-24	1.98244	0.189692	6.14698	1.88294	0.022332	0.877248	0.239222	0.877248	ENSG00000274233	CCL5
ENST00000603197.5	1.45239e-25	4.76003e-24	1.98244	0.189692	6.14698	1.88294	0.022332	0.877248	0.239222	0.877248	ENSG00000271503	CCL5
ENST00000451528.2	4.87551e-22	1.24883e-20	1.98224	0.205395	2.06464	2.02598	0.354411	0.689885	0.700268	0.700268	ENSG00000113532	ST8SIA4
ENST00000443807.1	3.56432e-25	1.13469e-23	1.98214	0.191228	4.34814	1.89711	0.0403729	0.873827	0.409512	0.873827	ENSG00000154451	GBP5
ENST00000356892.3	1.32497e-39	9.44125e-38	1.98194	0.150501	6.31541	1.55248	0.0037151	0.56255	0.223767	0.56255	ENSG00000122122	SASH3
ENST00000545131.5	6.49323e-16	1.01926e-14	1.98189	0.245293	4.02418	2.48091	0.225348	1.27886	0.435702	1.27886	ENSG00000185737	NRG3
ENST00000523575.1	4.61051e-08	3.03273e-07	1.98187	0.3626	1.7556	4.24564	0.920794	2.36618	0.809482	2.36618	ENSG00000113272	THG1L
ENST00000399928.5	1.74372e-20	4.02281e-19	1.98175	0.213621	5.45488	2.12108	0.140381	1.00047	0.311391	1.00047	ENSG00000156265	MAP3K7CL
ENST00000294507.3	5.10261e-44	4.41558e-42	1.98168	0.142409	8.87774	1.49357	0.00025872	0.506747	0.115023	0.506747	ENSG00000162511	LAPTM5
ENST00000554281.1	1.37707e-17	2.49512e-16	1.98106	0.232055	1.87059	2.3237	0.217492	1.12875	0.765191	1.12875	ENSG00000185100	ADSSL1
ENST00000538152.1	9.13313e-27	3.24115e-25	1.9806	0.18493	2.93153	1.83694	0.312011	0.542965	0.526492	0.542965	ENSG00000110852	CLEC2B
ENST00000321367.7	1.78212e-15	2.68832e-14	1.98054	0.248949	4.49838	2.52428	0.303732	1.24565	0.397641	1.24565	ENSG00000180096	SEPT1
ENST00000396679.5	1.71711e-13	2.12214e-12	1.98023	0.268718	3.26966	2.77723	1.17989	0.625345	0.496162	0.625345	ENSG00000123219	CENPK
ENST00000302079.10	2.3675e-09	1.84586e-08	1.98002	0.331642	4.77538	3.7119	1.46199	1.28766	0.375717	1.28766	ENSG00000154864	PIEZO2
ENST00000629514.2	6.16916e-13	7.23207e-12	1.97978	0.275095	1.34784	2.78709	0.878492	0.937166	1.01344	1.01344	ENSG00000275365	MMP11
ENST00000437086.5	6.16916e-13	7.23207e-12	1.97978	0.275095	1.34784	2.78709	0.878492	0.937166	1.01344	1.01344	ENSG00000099953	MMP11
ENST00000597692.1	2.30607e-10	2.0349e-09	1.97964	0.312274	2.6256	3.4029	0.80976	1.62812	0.571261	1.62812	ENSG00000269242	AC010422.3
ENST00000318469.2	5.7739e-26	1.93676e-24	1.97897	0.187795	4.66379	1.86173	0.0444629	0.837207	0.384657	0.837207	ENSG00000175857	GAPT
ENST00000521883.1	3.98662e-09	3.02695e-08	1.97882	0.336262	2.3058	3.78707	0.166681	2.66013	0.634001	2.66013	ENSG00000253574	AC021744.1
ENST00000447416.5	3.51786e-08	2.3462e-07	1.97881	0.358903	3.76558	4.17657	0.269864	2.95043	0.454177	2.95043	ENSG00000100031	GGT1
ENST00000571780.1	2.45366e-07	1.43839e-06	1.97846	0.383333	3.31374	4.62496	0.815079	2.85852	0.492344	2.85852	ENSG00000259660	DNM1P47
ENST00000498971.6	4.49359e-10	3.82819e-09	1.97841	0.317265	3.12763	3.47941	0.734449	1.78197	0.507966	1.78197	ENSG00000170458	CD14
ENST00000346667.8	7.47065e-06	3.41652e-05	1.97719	0.441355	3.96631	5.80787	2.00612	2.86375	0.439944	2.86375	ENSG00000185811	IKZF1
ENST00000359151.7	2.19336e-12	2.43578e-11	1.97678	0.281528	2.28289	2.94822	0.702302	1.27915	0.639565	1.27915	ENSG00000134545	KLRC1
ENST00000523351.5	2.80325e-25	8.98768e-24	1.97628	0.190241	5.41213	1.88193	0.250193	0.654598	0.31596	0.654598	ENSG00000134516	DOCK2
ENST00000464180.1	4.35483e-22	1.1201e-20	1.97493	0.204393	2.97533	2.0188	0.222617	0.821794	0.521848	0.821794	ENSG00000141756	FKBP10
ENST00000619004.2	9.36152e-24	2.71602e-22	1.97483	0.196537	2.48756	1.94075	0.170601	0.795067	0.595609	0.795067	ENSG00000276067	AC009542.2
ENST00000375852.2	1.58809e-11	1.60715e-10	1.97418	0.292922	5.44271	3.10761	1.55266	0.592431	0.312694	0.592431	ENSG00000101336	HCK
ENST00000328963.9	4.05339e-64	7.05596e-62	1.97403	0.116764	6.17397	1.32144	0.00477473	0.336071	0.236664	0.336071	ENSG00000089041	P2RX7
ENST00000366855.10	1.9633e-32	9.72971e-31	1.97348	0.166431	5.25556	1.66898	0.212049	0.48043	0.332356	0.48043	ENSG00000026297	RNASET2
ENST00000395069.3	2.06795e-06	1.04626e-05	1.97318	0.415698	3.37787	5.25968	0.782122	3.538	0.486433	3.538	ENSG00000178401	DNAJC22
ENST00000560185.1	6.89208e-05	0.000261606	1.97316	0.495771	2.52316	7.06582	0.607108	5.53761	0.589032	5.53761	ENSG00000170776	AKAP13
ENST00000513511.5	1.07529e-16	1.81189e-15	1.97259	0.237772	1.89772	2.33038	0.65797	0.70356	0.755414	0.755414	ENSG00000108846	ABCC3
ENST00000300093.8	6.52405e-24	1.92066e-22	1.97252	0.195616	4.42483	1.92951	0.164698	0.791939	0.403418	0.791939	ENSG00000166851	PLK1
ENST00000581642.1	1.62194e-15	2.45163e-14	1.97176	0.247481	1.7185	2.49748	0.654496	0.876681	0.824866	0.876681	ENSG00000141526	SLC16A3
ENST00000538969.5	1.25475e-09	1.01241e-08	1.97168	0.324658	4.228	3.59016	1.16333	1.47175	0.419333	1.47175	ENSG00000135218	CD36
ENST00000600751.6	6.64587e-19	1.3477e-17	1.97159	0.222009	1.93482	2.15155	0.489771	0.692111	0.742425	0.742425	ENSG00000268758	ADGRE4P
ENST00000564053.5	3.06026e-48	3.06697e-46	1.97058	0.135025	4.90565	1.39815	0.0909094	0.330901	0.364887	0.364887	ENSG00000140939	NOL3
ENST00000493802.5	8.91181e-06	4.01661e-05	1.97022	0.443541	4.00909	5.84877	1.04853	3.86968	0.43682	3.86968	ENSG00000162645	GBP2
ENST00000442011.6	1.96414e-15	2.94858e-14	1.97021	0.248025	8.99795	2.5026	0.00303352	1.53487	0.113413	1.53487	ENSG00000120708	TGFBI
ENST00000540175.1	1.00554e-18	2.00833e-17	1.96989	0.222977	1.57015	2.18817	0.350555	0.870027	0.892416	0.892416	ENSG00000256663	AC112777.1
ENST00000488266.5	6.30771e-10	5.27775e-09	1.96967	0.318586	3.86583	3.49149	1.22938	1.30804	0.447091	1.30804	ENSG00000086730	LAT2
ENST00000265425.3	3.67517e-09	2.80063e-08	1.96746	0.33357	1.60225	3.73113	0.799711	1.98202	0.876954	1.98202	ENSG00000112337	SLC17A2
ENST00000603542.5	2.67268e-12	2.94122e-11	1.96713	0.281261	2.13601	2.93489	0.194256	1.78344	0.679093	1.78344	ENSG00000227906	SNAP25-AS1
ENST00000295706.8	1.58128e-10	1.41955e-09	1.96684	0.307447	4.08553	3.31611	0.662167	1.70093	0.431037	1.70093	ENSG00000143847	PPFIA4
ENST00000529938.1	1.85844e-30	8.25944e-29	1.9668	0.171467	4.16826	1.70444	0.154704	0.580324	0.424374	0.580324	ENSG00000250303	AP002884.3
ENST00000339223.4	3.76077e-34	2.03522e-32	1.96652	0.161396	6.80033	1.62121	0.00295853	0.648257	0.187231	0.648257	ENSG00000187474	FPR3
ENST00000485002.6	6.51161e-11	6.11781e-10	1.96611	0.301019	1.48466	3.21859	0.84111	1.42421	0.936002	1.42421	ENSG00000162591	MEGF6
ENST00000398934.5	3.75796e-05	0.000150207	1.96606	0.476981	5.69461	6.60641	0.708856	4.9789	0.285572	4.9789	ENSG00000157551	KCNJ15
ENST00000218032.6	4.61952e-24	1.37345e-22	1.96601	0.194318	5.10352	1.91051	0.0243875	0.919597	0.347226	0.919597	ENSG00000101916	TLR8
ENST00000534330.1	1.23871e-31	5.85198e-30	1.96599	0.167998	2.62497	1.65571	0.134219	0.552388	0.571366	0.571366	ENSG00000254481	AP000911.2
ENST00000620384.1	2.03735e-05	8.58043e-05	1.96586	0.461387	2.4588	6.24409	2.16298	3.15896	0.601109	3.15896	ENSG00000189057	FAM111B
ENST00000533700.5	2.29346e-10	2.02456e-09	1.96557	0.310013	3.05471	3.35405	0.875943	1.52675	0.514278	1.52675	ENSG00000110324	IL10RA
ENST00000397470.4	6.93403e-13	8.07403e-12	1.96553	0.273723	2.52617	2.82977	0.465916	1.40719	0.588488	1.40719	ENSG00000125245	GPR18
ENST00000544301.6	1.40487e-09	1.12606e-08	1.96519	0.324561	2.26939	3.58214	0.840577	1.79292	0.642937	1.79292	ENSG00000026025	VIM
ENST00000217233.7	2.9062e-35	1.68416e-33	1.96501	0.158578	6.97618	1.59739	0.00181905	0.626854	0.17679	0.626854	ENSG00000101255	TRIB3
ENST00000543859.5	1.6721e-13	2.06936e-12	1.96484	0.266503	3.3934	2.73256	0.22735	1.54824	0.484919	1.54824	ENSG00000244682	FCGR2C
ENST00000633328.1	1.05805e-15	1.62856e-14	1.96484	0.244995	1.78642	2.46031	0.216664	1.2839	0.797138	1.2839	ENSG00000282204	TRBV9
ENST00000416382.6	1.25786e-09	1.01473e-08	1.9647	0.32353	5.44626	3.56513	0.725574	1.89123	0.312315	1.89123	ENSG00000048740	CELF2
ENST00000432207.5	3.15247e-05	0.000127937	1.96464	0.472023	4.86826	6.48857	1.62632	3.94382	0.36805	3.94382	ENSG00000135218	CD36
ENST00000376110.7	2.78181e-13	3.36736e-12	1.96437	0.268924	2.33472	2.76417	0.807898	1.0001	0.62724	1.0001	ENSG00000204482	LST1
ENST00000256935.12	6.34867e-18	1.18589e-16	1.96373	0.22765	6.19652	2.25632	0.031764	1.26385	0.234549	1.26385	ENSG00000134516	DOCK2
ENST00000276110.6	1.05898e-09	8.62802e-09	1.96308	0.321802	1.69734	3.53591	0.893695	1.69522	0.833904	1.69522	ENSG00000147168	IL2RG
ENST00000395389.2	9.42661e-15	1.32433e-13	1.96302	0.253399	3.42167	2.56216	0.648934	0.956342	0.482125	0.956342	ENSG00000197471	SPN
ENST00000396957.5	2.08084e-07	1.23504e-06	1.96221	0.377933	4.45268	4.50706	1.74529	1.82555	0.401225	1.82555	ENSG00000144713	RPL32
ENST00000551432.5	7.14238e-16	1.11712e-14	1.9622	0.243206	2.30898	2.43607	0.652164	0.826564	0.633242	0.826564	ENSG00000247774	PCED1B-AS1
ENST00000467333.1	6.57003e-37	4.13485e-35	1.96186	0.154577	3.1829	1.32287	0.0939751	0.260535	0.503379	0.503379	ENSG00000133619	KRBA1
ENST00000431901.5	4.72698e-16	7.50158e-15	1.96168	0.241636	1.94323	2.41672	0.47529	0.984409	0.739544	0.984409	ENSG00000142185	TRPM2
ENST00000585901.6	3.401e-23	9.48789e-22	1.96126	0.197703	3.17254	1.93864	0.356428	0.620738	0.504234	0.620738	ENSG00000011600	TYROBP
ENST00000578981.1	3.55293e-11	3.44562e-10	1.96065	0.296098	3.03874	3.14045	0.778623	1.41323	0.51573	1.41323	ENSG00000141068	KSR1
ENST00000505244.1	4.66188e-21	1.12091e-19	1.96048	0.208195	2.27571	2.04326	0.338165	0.745467	0.64135	0.745467	ENSG00000145632	PLK2
ENST00000356786.9	1.45034e-19	3.10629e-18	1.95989	0.2166	4.74667	2.13103	0.31478	0.858107	0.378041	0.858107	ENSG00000168071	CCDC88B
ENST00000504875.5	4.3099e-05	0.000170526	1.95942	0.479051	4.49995	6.64881	2.1701	3.56713	0.397518	3.56713	ENSG00000182578	CSF1R
ENST00000605886.1	5.98958e-27	2.15618e-25	1.9594	0.182286	5.26761	1.79182	0.0129156	0.817793	0.331121	0.817793	ENSG00000272405	AL365181.3
ENST00000216338.8	4.2983e-29	1.76717e-27	1.95717	0.17482	4.47539	1.72363	0.0327841	0.731268	0.399442	0.731268	ENSG00000100450	GZMH
ENST00000442471.4	4.81708e-11	4.59776e-10	1.95705	0.297584	1.14523	3.15872	0.728214	1.48568	1.14727	1.48568	ENSG00000162894	FCMR
ENST00000544781.5	5.54456e-16	8.75121e-15	1.95672	0.241603	1.60359	2.41142	0.217687	1.24161	0.876318	1.24161	ENSG00000172927	MYEOV
ENST00000262219.10	1.02489e-05	4.56665e-05	1.95652	0.44347	4.78599	5.83363	0.145141	4.77149	0.374853	4.77149	ENSG00000104537	ANXA13
ENST00000599359.1	6.61081e-15	9.4497e-14	1.9563	0.251074	2.14309	2.52648	0.403173	1.17279	0.677065	1.17279	ENSG00000125735	TNFSF14
ENST00000586866.5	6.17835e-05	0.00023689	1.95628	0.48835	2.19521	6.86833	2.78455	3.17759	0.662511	3.17759	ENSG00000180448	ARHGAP45
ENST00000578584.5	4.80566e-08	3.15161e-07	1.95584	0.358321	1.8356	4.14342	0.884601	2.32525	0.77817	2.32525	ENSG00000265118	AC134669.2
ENST00000567356.1	8.48972e-09	6.16566e-08	1.9556	0.339606	1.53114	3.81993	0.623782	2.25953	0.911864	2.25953	ENSG00000197943	PLCG2
ENST00000330175.8	0.000159523	0.000560215	1.95485	0.517737	2.19869	7.59861	2.26104	4.44025	0.661562	4.44025	ENSG00000167100	SAMD14
ENST00000396272.7	1.31452e-06	6.86929e-06	1.95424	0.403973	2.24618	5.00305	1.81069	2.26916	0.648901	2.26916	ENSG00000135048	TMEM2
ENST00000265748.6	1.21395e-19	2.61744e-18	1.95394	0.21548	5.35029	2.11318	0.275669	0.885124	0.322511	0.885124	ENSG00000011426	ANLN
ENST00000486277.5	3.02984e-11	2.96581e-10	1.95386	0.29403	2.1602	3.10355	0.20705	1.9543	0.672213	1.9543	ENSG00000127472	PLA2G5
ENST00000371568.7	9.54284e-07	5.0978e-06	1.95385	0.398678	3.25119	4.89749	1.22994	2.74366	0.497721	2.74366	ENSG00000085840	ORC1
ENST00000264972.9	7.056e-19	1.42701e-17	1.95358	0.220146	4.24467	2.16312	0.326962	0.884644	0.417944	0.884644	ENSG00000115085	ZAP70
ENST00000546362.5	1.08162e-17	1.97691e-16	1.95355	0.228088	4.24044	2.25119	0.146697	1.1539	0.418295	1.1539	ENSG00000142046	TMEM91
ENST00000543856.1	6.04826e-09	4.48263e-08	1.95338	0.335896	5.26489	3.75573	0.295538	2.52512	0.331401	2.52512	ENSG00000172828	CES3
ENST00000460839.5	1.21414e-18	2.41106e-17	1.95313	0.221609	2.48158	2.17868	0.488859	0.738908	0.596737	0.738908	ENSG00000127241	MASP1
ENST00000597354.1	2.20106e-18	4.27654e-17	1.95277	0.223264	3.30724	2.19654	0.198721	1.04745	0.492917	1.04745	ENSG00000182472	CAPN12
ENST00000519868.1	8.01406e-20	1.74762e-18	1.95277	0.214284	1.75017	2.09931	0.258837	0.889106	0.811696	0.889106	ENSG00000134516	DOCK2
ENST00000268171.7	1.1213e-05	4.96108e-05	1.95261	0.444547	3.33524	5.85345	2.46091	2.47965	0.490417	2.47965	ENSG00000140564	FURIN
ENST00000390442.3	3.87691e-16	6.19734e-15	1.95183	0.239713	1.86042	2.38408	0.181811	1.25475	0.768923	1.25475	ENSG00000211794	TRAV12-3
ENST00000597552.1	3.35838e-07	1.92451e-06	1.95164	0.382515	1.63477	4.58283	0.861904	2.79603	0.861773	2.79603	ENSG00000105197	TIMM50
ENST00000360046.9	1.43248e-05	6.21236e-05	1.9511	0.449685	3.41997	5.96566	2.79855	2.25686	0.482291	2.25686	ENSG00000197576	HOXA4
ENST00000447836.6	8.09253e-14	1.03452e-12	1.95099	0.261218	2.52095	2.64984	0.456155	1.24972	0.589433	1.24972	ENSG00000146147	MLIP
ENST00000520832.1	7.5086e-23	2.03785e-21	1.95084	0.198239	3.19996	1.9336	0.102953	0.879517	0.501973	0.879517	ENSG00000104635	SLC39A14
ENST00000609522.1	1.20143e-35	7.13224e-34	1.95078	0.156537	3.12962	1.5674	0.0860868	0.526508	0.507798	0.526508	ENSG00000272908	AC006033.2
ENST00000390426.2	1.46329e-17	2.64654e-16	1.95013	0.228619	1.75289	2.25382	0.167936	1.13873	0.810585	1.13873	ENSG00000211778	TRAV4
ENST00000627426.2	5.98936e-08	3.86707e-07	1.94946	0.359738	2.1314	4.16231	1.39875	1.83654	0.680423	1.83654	ENSG00000010030	ETV7
ENST00000301633.8	1.16144e-07	7.17655e-07	1.94923	0.367817	2.48386	4.30754	1.62059	1.76164	0.596306	1.76164	ENSG00000089685	BIRC5
ENST00000495001.1	0.000435706	0.00139305	1.94895	0.55408	1.97106	8.55678	0.954924	6.72019	0.730157	6.72019	ENSG00000120029	C10orf76
ENST00000600497.5	9.04417e-15	1.27299e-13	1.94852	0.251356	1.41578	2.07901	0.605736	0.525941	0.973761	0.973761	ENSG00000142002	DPP9
ENST00000569760.5	4.64831e-06	2.21025e-05	1.94823	0.425371	2.30168	5.4363	0.927845	3.59567	0.634987	3.59567	ENSG00000089280	FUS
ENST00000591360.1	7.28256e-12	7.64682e-11	1.9481	0.284311	3.49545	2.95877	0.299742	1.72108	0.47528	1.72108	ENSG00000267257	AC105105.1
ENST00000520626.5	5.38262e-07	2.98637e-06	1.94747	0.38855	3.16007	4.69389	1.31432	2.45997	0.505264	2.45997	ENSG00000168487	BMP1
ENST00000484221.1	1.46736e-16	2.43695e-15	1.94665	0.235697	2.24288	2.33172	0.351819	1.037	0.649764	1.037	ENSG00000026751	SLAMF7
ENST00000614699.4	6.2648e-05	0.000239808	1.94548	0.486053	2.38325	6.80232	1.18346	4.72273	0.616504	4.72273	ENSG00000275730	LILRB4
ENST00000528587.5	3.76111e-23	1.04569e-21	1.94542	0.196306	2.63338	1.90939	0.218239	0.74516	0.569966	0.74516	ENSG00000166927	MS4A7
ENST00000506096.5	1.49144e-12	1.68477e-11	1.94432	0.274805	1.43765	2.82352	0.41747	1.47048	0.96151	1.47048	ENSG00000204677	FAM153C
ENST00000397691.1	2.93541e-10	2.55912e-09	1.94425	0.308506	3.0043	3.30995	1.06151	1.31789	0.518974	1.31789	ENSG00000182362	YBEY
ENST00000399926.5	4.17585e-14	5.51856e-13	1.94421	0.257327	4.07296	2.59325	0.539228	1.11621	0.43201	1.11621	ENSG00000156265	MAP3K7CL
ENST00000398776.1	9.55512e-18	1.75389e-16	1.94373	0.226563	2.88112	2.22437	0.197886	1.08539	0.532375	1.08539	ENSG00000137225	CAPN11
ENST00000564374.5	1.9396e-08	1.34462e-07	1.94365	0.346012	2.91657	3.91686	1.36161	1.63149	0.528173	1.63149	ENSG00000103494	RPGRIP1L
ENST00000446377.3	1.27768e-06	6.68961e-06	1.94337	0.401258	3.63013	4.93826	1.98606	2.03915	0.464181	2.03915	ENSG00000108175	ZMIZ1
ENST00000343574.9	5.73469e-07	3.16668e-06	1.9433	0.388664	4.42135	4.69199	1.60596	2.17054	0.403693	2.17054	ENSG00000185811	IKZF1
ENST00000463364.5	6.79667e-13	7.92126e-12	1.94307	0.270492	2.32918	2.76408	0.267799	1.56135	0.628512	1.56135	ENSG00000106258	CYP3A5
ENST00000635581.1	5.01569e-18	9.43556e-17	1.94302	0.224549	3.60683	2.20119	0.224933	1.03562	0.465998	1.03562	ENSG00000233593	AL590094.1
ENST00000629576.1	1.22894e-25	4.04391e-24	1.9429	0.185627	2.15048	1.67508	0.186474	0.542725	0.674962	0.674962	ENSG00000281103	TRG-AS1
ENST00000300433.7	5.51934e-09	4.11025e-08	1.94241	0.333134	4.09846	3.69919	0.0929086	2.68154	0.430027	2.68154	ENSG00000167105	TMEM92
ENST00000632136.1	1.32389e-05	5.77988e-05	1.942	0.445809	1.31719	5.87081	0.617769	4.35087	1.03216	4.35087	ENSG00000281981	AC239618.2
ENST00000396952.5	2.15076e-24	6.54366e-23	1.94139	0.19048	4.9272	1.84967	0.0240368	0.883027	0.363042	0.883027	ENSG00000180785	OR51E1
ENST00000466409.1	6.62752e-09	4.88259e-08	1.94129	0.334699	2.02007	3.72397	1.25609	1.5445	0.714192	1.5445	ENSG00000165233	CARD19
ENST00000537247.5	1.38836e-17	2.51505e-16	1.94027	0.227302	2.89209	2.22928	0.572008	0.719646	0.531041	0.719646	ENSG00000139354	GAS2L3
ENST00000366999.8	1.71111e-20	3.94959e-19	1.94001	0.209076	3.70819	2.03219	0.110769	0.982047	0.458321	0.982047	ENSG00000117650	NEK2
ENST00000566569.1	2.0438e-13	2.50902e-12	1.93831	0.263863	1.49031	2.67176	0.705039	1.03555	0.933008	1.03555	ENSG00000140400	MAN2C1
ENST00000521467.5	3.56971e-17	6.26488e-16	1.93805	0.230002	1.9392	2.25765	0.248144	1.07438	0.740923	1.07438	ENSG00000235531	MSC-AS1
ENST00000508076.5	1.34631e-11	1.37249e-10	1.93733	0.286437	7.4987	2.97822	0.0081891	2.04296	0.151504	2.04296	ENSG00000120708	TGFBI
ENST00000369748.8	2.82521e-05	0.000115762	1.93677	0.462554	3.45867	6.24212	0.507268	4.84164	0.478613	4.84164	ENSG00000064886	CHI3L2
ENST00000532086.1	7.34894e-16	1.14823e-14	1.93606	0.24007	2.29401	2.37284	0.434236	1.0066	0.636839	1.0066	ENSG00000008517	IL32
ENST00000609870.5	7.96615e-10	6.59003e-09	1.93503	0.314864	1.29683	3.39898	0.759517	1.71896	1.04489	1.71896	ENSG00000048740	CELF2
ENST00000546916.1	1.66654e-06	8.56852e-06	1.93465	0.403881	4.20162	4.98197	0.530684	3.54731	0.421552	3.54731	ENSG00000135506	OS9
ENST00000392530.2	1.96046e-25	6.36952e-24	1.93433	0.185595	4.45361	1.79729	0.0381129	0.82302	0.401152	0.82302	ENSG00000213144	AC084880.1
ENST00000328568.9	8.86573e-24	2.58133e-22	1.93395	0.192366	4.12731	1.61511	0.497383	0.180086	0.427732	0.427732	ENSG00000135439	AGAP2
ENST00000567300.1	6.79314e-05	0.000258231	1.93378	0.485456	3.29858	6.7765	0.90153	4.99017	0.493675	4.99017	ENSG00000125148	MT2A
ENST00000494343.5	8.38616e-10	6.90954e-09	1.93366	0.31506	2.66761	3.4007	0.934928	1.54664	0.564342	1.54664	ENSG00000146192	FGD2
ENST00000640078.1	2.21739e-20	5.06494e-19	1.93363	0.209011	1.97829	2.02529	0.157489	0.934656	0.727755	0.934656	ENSG00000283839	AC096667.1
ENST00000381781.2	2.46767e-20	5.61951e-19	1.9336	0.209267	1.55283	1.86331	0.193853	0.734689	0.900964	0.900964	ENSG00000205784	ARRDC5
ENST00000489939.5	1.2117e-08	8.628e-08	1.93347	0.339319	1.51108	3.79338	0.958839	1.9196	0.92215	1.9196	ENSG00000179603	GRM8
ENST00000485503.1	9.45796e-24	2.74311e-22	1.93345	0.192438	2.09055	1.85688	0.23338	0.688821	0.692426	0.692426	ENSG00000146648	EGFR
ENST00000443682.1	4.34694e-21	1.04686e-19	1.93181	0.204991	2.26416	1.98232	0.208484	0.842051	0.644261	0.842051	ENSG00000204705	UBTFL5
ENST00000508132.1	5.1215e-12	5.46956e-11	1.93171	0.27987	3.42026	2.8807	0.495255	1.46293	0.482262	1.46293	ENSG00000113361	CDH6
ENST00000330943.8	1.72873e-31	8.07373e-30	1.93042	0.165359	5.36094	1.61772	0.00988205	0.673707	0.321389	0.673707	ENSG00000167208	SNX20
ENST00000223791.7	1.44475e-06	7.50665e-06	1.92922	0.400358	3.89297	4.90655	2.238	1.76916	0.445176	1.76916	ENSG00000106948	AKNA
ENST00000555253.1	8.28643e-26	2.75899e-24	1.92844	0.183592	3.38268	1.77325	0.0779898	0.764663	0.485968	0.764663	ENSG00000119630	PGF
ENST00000329858.8	2.33734e-15	3.48267e-14	1.9282	0.243399	3.89648	2.40499	0.433312	1.04776	0.444927	1.04776	ENSG00000184574	LPAR5
ENST00000411647.5	8.97607e-09	6.50366e-08	1.92749	0.335273	2.00861	3.72001	0.520583	2.28962	0.71786	2.28962	ENSG00000125826	RBCK1
ENST00000340246.9	3.94533e-07	2.23573e-06	1.92591	0.379746	1.94761	4.50541	0.789477	2.8157	0.738048	2.8157	ENSG00000133317	LGALS12
ENST00000160262.9	1.85192e-17	3.31874e-16	1.92569	0.22648	5.60226	2.20581	0.295228	0.987096	0.295516	0.987096	ENSG00000076662	ICAM3
ENST00000328118.7	2.84846e-15	4.21148e-14	1.92562	0.243831	4.38664	2.40769	0.657094	0.82924	0.40644	0.82924	ENSG00000184922	FMNL1
ENST00000619717.4	2.59826e-25	8.3483e-24	1.92506	0.185181	4.38662	1.78446	0.167885	0.689418	0.406442	0.689418	ENSG00000276053	LAIR1
ENST00000517881.1	0.000123958	0.00044552	1.92498	0.501537	3.073	7.16071	1.113	5.17548	0.512651	5.17548	ENSG00000171530	TBCA
ENST00000492671.1	6.3029e-05	0.000241175	1.92485	0.481071	1.85467	6.66291	1.05236	4.73337	0.771043	4.73337	ENSG00000056972	TRAF3IP2
ENST00000489514.6	0.000239713	0.000810056	1.92428	0.523899	2.48729	7.7275	2.6417	4.22005	0.595659	4.22005	ENSG00000114455	HHLA2
ENST00000452399.5	1.15969e-08	8.27925e-08	1.92423	0.337255	3.56107	3.74982	0.34185	2.50168	0.469681	2.50168	ENSG00000232527	AC245595.1
ENST00000419865.5	7.24244e-18	1.34669e-16	1.9239	0.223423	1.78348	2.11905	0.449649	0.746798	0.798297	0.798297	ENSG00000226791	AC109826.1
ENST00000326685.11	1.84565e-20	4.24924e-19	1.92376	0.207504	7.64457	2.00013	0.00929814	1.06715	0.14578	1.06715	ENSG00000173210	ABLIM3
ENST00000301905.8	1.64245e-24	5.03632e-23	1.92294	0.188187	3.9519	1.81018	0.168295	0.71706	0.440982	0.71706	ENSG00000168078	PBK
ENST00000371485.7	4.07727e-33	2.11494e-31	1.92277	0.160383	4.72511	1.57018	0.0261596	0.616911	0.379774	0.616911	ENSG00000138180	CEP55
ENST00000369038.6	3.40695e-05	0.000137391	1.92271	0.463929	3.21727	6.25995	1.95849	3.42228	0.500544	3.42228	ENSG00000143382	ADAMTSL4
ENST00000459781.5	5.46953e-14	7.13393e-13	1.92254	0.255651	1.31083	2.5508	0.42132	1.21261	1.03612	1.21261	ENSG00000146192	FGD2
ENST00000357198.8	7.65644e-31	3.47833e-29	1.92244	0.166491	4.13068	1.61926	0.160118	0.53286	0.42746	0.53286	ENSG00000146094	DOK3
ENST00000614254.1	8.05137e-09	5.86425e-08	1.92227	0.3333	1.62014	3.68229	0.848543	1.92869	0.868545	1.92869	ENSG00000136250	AOAH
ENST00000599284.1	2.4773e-11	2.45107e-10	1.92106	0.287812	2.57378	2.98192	1.42992	0.640973	0.580064	0.640973	ENSG00000160007	ARHGAP35
ENST00000538333.3	4.71543e-12	5.05689e-11	1.92011	0.277718	3.78266	2.83973	0.673921	1.25427	0.45296	1.25427	ENSG00000106683	LIMK1
ENST00000338844.7	1.62097e-07	9.77097e-07	1.91936	0.366411	4.95769	4.25281	0.242764	3.11367	0.360402	3.11367	ENSG00000172236	TPSAB1
ENST00000424115.1	4.55365e-20	1.01364e-18	1.91897	0.209172	1.93147	2.01268	0.217525	0.8763	0.743581	0.8763	ENSG00000228168	HNRNPA1P21
ENST00000333598.7	8.15518e-17	1.38978e-15	1.91869	0.230364	2.26688	2.24293	0.199454	1.12723	0.643572	1.12723	ENSG00000183019	MCEMP1
ENST00000460550.5	6.91194e-07	3.76842e-06	1.91837	0.38647	2.33412	4.62558	1.68596	2.04801	0.627377	2.04801	ENSG00000125877	ITPA
ENST00000395456.6	3.71798e-15	5.44165e-14	1.91828	0.243929	4.62984	2.40176	0.45856	1.02898	0.387338	1.02898	ENSG00000213658	LAT
ENST00000562918.5	1.65153e-28	6.56794e-27	1.91783	0.173161	2.85384	1.54775	0.213781	0.411482	0.535841	0.535841	ENSG00000140678	ITGAX
ENST00000490742.5	1.30765e-10	1.18706e-09	1.91704	0.298312	1.33729	3.13032	0.959783	1.26497	1.01983	1.26497	ENSG00000204482	LST1
ENST00000344680.8	5.34551e-15	7.70468e-14	1.91574	0.245026	3.46607	2.41256	0.549776	0.951167	0.47793	0.951167	ENSG00000125744	RTN2
ENST00000473530.6	8.10241e-10	6.69169e-09	1.91566	0.311849	3.01674	3.3334	0.131279	2.29997	0.517783	2.29997	ENSG00000244682	FCGR2C
ENST00000604724.5	1.50202e-19	3.20935e-18	1.91558	0.211792	4.68822	2.0367	0.025648	1.09575	0.382719	1.09575	ENSG00000270547	LINC01235
ENST00000580947.1	3.3591e-05	0.000135619	1.91538	0.461799	3.45917	6.20404	1.34886	3.9826	0.478566	3.9826	ENSG00000213246	SUPT4H1
ENST00000509701.5	1.47782e-07	8.97797e-07	1.91498	0.364391	1.4788	4.21203	1.44249	1.87702	0.939121	1.87702	ENSG00000164253	WDR41
ENST00000629016.2	1.65463e-07	9.96134e-07	1.91475	0.365796	4.48522	4.23721	1.45487	1.89031	0.398671	1.89031	ENSG00000110921	MVK
ENST00000393523.6	1.98823e-10	1.76638e-09	1.91329	0.300726	2.26634	3.16248	1.23199	1.02891	0.643709	1.02891	ENSG00000154556	SORBS2
ENST00000529189.5	3.82915e-07	2.17462e-06	1.91267	0.376713	2.64141	4.43579	1.22186	2.32595	0.568638	2.32595	ENSG00000168056	LTBP3
ENST00000421133.6	2.58993e-12	2.85435e-11	1.91211	0.273223	3.32198	2.77069	0.676661	1.18961	0.491611	1.18961	ENSG00000105383	CD33
ENST00000489304.5	2.7539e-09	2.13051e-08	1.91104	0.321419	2.2634	3.4789	0.896666	1.68608	0.644455	1.68608	ENSG00000101017	CD40
ENST00000490414.1	3.10047e-27	1.13336e-25	1.91101	0.176788	4.09465	1.69566	0.172611	0.608738	0.430325	0.608738	ENSG00000158869	FCER1G
ENST00000354275.2	1.16675e-11	1.19731e-10	1.91098	0.281678	3.93858	2.88571	0.540754	1.44281	0.441936	1.44281	ENSG00000135549	PKIB
ENST00000373467.3	1.44175e-22	3.83092e-21	1.91056	0.195454	3.103	1.86718	0.127468	0.827586	0.510051	0.827586	ENSG00000121905	HPCA
ENST00000504194.5	8.87558e-19	1.7798e-17	1.91032	0.215894	3.92338	2.07503	0.413772	0.751484	0.44302	0.751484	ENSG00000159788	RGS12
ENST00000355690.8	6.76718e-10	5.64122e-09	1.91013	0.309512	3.10432	3.29212	0.938424	1.45652	0.509938	1.45652	ENSG00000172322	CLEC12A
ENST00000429904.6	1.17082e-15	1.79476e-14	1.90957	0.238474	4.44651	2.32821	0.313	1.10874	0.401711	1.10874	ENSG00000106565	TMEM176B
ENST00000608794.1	1.18496e-41	9.30568e-40	1.90951	0.141232	4.46661	1.41205	0.0985274	0.397771	0.400131	0.400131	ENSG00000272870	AC097534.2
ENST00000427966.5	5.84055e-12	6.1963e-11	1.90923	0.277364	1.87646	2.82434	0.67511	1.24816	0.763056	1.24816	ENSG00000172716	SLFN11
ENST00000565977.1	3.97761e-08	2.63545e-07	1.9087	0.347552	1.35544	3.9093	1.0887	1.93111	1.00888	1.93111	ENSG00000156858	PRR14
ENST00000555486.5	3.23653e-10	2.80777e-09	1.90851	0.303565	2.75093	3.20033	0.397692	1.9061	0.550991	1.9061	ENSG00000185100	ADSSL1
ENST00000638471.1	6.38554e-10	5.34039e-09	1.90809	0.308722	1.66634	3.27807	0.993684	1.38905	0.847497	1.38905	ENSG00000034971	MYOC
ENST00000305097.5	1.72929e-53	2.10028e-51	1.90762	0.1239	5.85787	1.29885	0.00518191	0.3786	0.268244	0.3786	ENSG00000169860	P2RY1
ENST00000481145.1	9.03398e-25	2.80452e-23	1.90707	0.185584	5.15645	1.77075	0.0144041	0.846631	0.342191	0.846631	ENSG00000154451	GBP5
ENST00000379460.6	2.10776e-07	1.24978e-06	1.90643	0.367357	2.54729	4.25749	1.35042	2.02336	0.584705	2.02336	ENSG00000088826	SMOX
ENST00000390341.2	7.06777e-21	1.67477e-19	1.9064	0.203399	2.13461	1.9416	0.158879	0.875399	0.679496	0.875399	ENSG00000211694	TRGV10
ENST00000330430.10	4.37674e-08	2.88693e-07	1.90631	0.348188	5.40815	3.91793	0.516019	2.51485	0.316383	2.51485	ENSG00000172348	RCAN2
ENST00000327087.12	1.8073e-06	9.2358e-06	1.90625	0.399311	1.6398	4.8636	1.13939	2.84685	0.859468	2.84685	ENSG00000047617	ANO2
ENST00000469543.5	3.95756e-37	2.50823e-35	1.90598	0.149707	5.63506	1.47201	0.0200927	0.540213	0.291979	0.540213	ENSG00000026025	VIM
ENST00000456355.1	7.00752e-20	1.53444e-18	1.90575	0.208792	1.92214	1.78592	0.343032	0.534605	0.746816	0.746816	ENSG00000234961	AL133415.1
ENST00000261267.6	1.39879e-25	4.59274e-24	1.90475	0.182196	8.57102	1.73768	0.000452642	0.829429	0.120128	0.829429	ENSG00000090382	LYZ
ENST00000614780.3	0.000220462	0.000750809	1.90444	0.515501	2.95991	7.49231	1.50955	5.13399	0.523438	5.13399	ENSG00000277753	MUC20
ENST00000485134.1	1.15702e-12	1.32142e-11	1.90411	0.267792	1.52587	2.69028	0.418293	1.37453	0.91455	1.37453	ENSG00000163564	PYHIN1
ENST00000530234.2	3.49089e-08	2.32988e-07	1.9038	0.345214	2.40731	3.86449	0.925504	2.05381	0.611441	2.05381	ENSG00000166927	MS4A7
ENST00000495381.5	1.87002e-07	1.11817e-06	1.90338	0.365205	1.7003	4.21554	1.27032	2.06404	0.832625	2.06404	ENSG00000175455	CCDC14
ENST00000289707.9	3.67239e-21	8.89647e-20	1.90287	0.201542	6.1879	1.91959	0.00804276	1.00743	0.235354	1.00743	ENSG00000158714	SLAMF8
ENST00000361763.8	3.06267e-16	4.93255e-15	1.90253	0.232845	5.57631	2.25577	0.120628	1.23479	0.298318	1.23479	ENSG00000198851	CD3E
ENST00000493429.5	2.29788e-12	2.5484e-11	1.90212	0.271146	1.9625	2.73308	0.815208	1.02279	0.73302	1.02279	ENSG00000002726	AOC1
ENST00000370351.8	3.4406e-14	4.58256e-13	1.90203	0.250908	2.50316	2.47154	0.652435	0.921442	0.592697	0.921442	ENSG00000101194	SLC17A9
ENST00000336600.5	5.40573e-20	1.19651e-18	1.90122	0.207657	5.96881	1.97993	0.0313657	1.04667	0.256796	1.04667	ENSG00000181577	C6orf223
ENST00000593101.5	2.07609e-07	1.23254e-06	1.90077	0.366069	2.01357	4.22868	1.08104	2.26912	0.716269	2.26912	ENSG00000130175	PRKCSH
ENST00000245912.7	1.44207e-26	5.03227e-25	1.90036	0.178142	4.38441	1.69731	0.033353	0.760012	0.406618	0.760012	ENSG00000125735	TNFSF14
ENST00000589130.5	3.54925e-08	2.36521e-07	1.89925	0.344571	1.85241	3.84915	1.31236	1.65588	0.771885	1.65588	ENSG00000104814	MAP4K1
ENST00000634456.1	3.54925e-08	2.36521e-07	1.89925	0.344571	1.85241	3.84915	1.31236	1.65588	0.771885	1.65588	ENSG00000282928	MAP4K1
ENST00000525550.1	2.07609e-18	4.04332e-17	1.89896	0.216948	3.97752	2.0754	0.168506	1.00816	0.439131	1.00816	ENSG00000175538	KCNE3
ENST00000452900.5	1.00836e-32	5.09253e-31	1.89888	0.159391	2.97125	1.27675	0.112872	0.257074	0.522264	0.522264	ENSG00000237836	PHKA2-AS1
ENST00000367992.7	1.48288e-34	8.22271e-33	1.89827	0.154833	3.31782	1.48064	0.107352	0.469155	0.491982	0.491982	ENSG00000158869	FCER1G
ENST00000409592.7	6.86556e-08	4.39022e-07	1.89788	0.351807	6.00749	3.97254	1.67613	1.41808	0.252887	1.41808	ENSG00000135905	DOCK10
ENST00000543103.1	6.84222e-18	1.27464e-16	1.89759	0.220202	3.19289	2.10928	0.406881	0.805337	0.502556	0.805337	ENSG00000140853	NLRC5
ENST00000625686.1	2.04972e-10	1.81742e-09	1.89689	0.298367	4.21209	3.11172	0.627846	1.59772	0.420668	1.59772	ENSG00000280641	CDH4
ENST00000478182.5	1.17917e-15	1.80664e-14	1.89671	0.236893	1.71986	2.29726	0.542255	0.860707	0.824291	0.860707	ENSG00000121594	CD80
ENST00000469862.1	3.16712e-26	1.08048e-24	1.89614	0.178978	3.0472	1.58404	0.285869	0.397151	0.514957	0.514957	ENSG00000117724	CENPF
ENST00000390447.3	1.0824e-17	1.97793e-16	1.89582	0.221349	2.12588	2.12012	0.171327	1.05356	0.682018	1.05356	ENSG00000211799	TRAV19
ENST00000592524.5	5.10755e-13	6.03947e-12	1.89567	0.262471	3.3375	2.61235	0.710396	1.01188	0.490211	1.01188	ENSG00000182963	GJC1
ENST00000616682.1	4.16518e-38	2.78082e-36	1.89535	0.146859	4.63637	1.4409	0.0204111	0.518775	0.386823	0.518775	ENSG00000277559	AC018553.1
ENST00000531914.5	5.65462e-29	2.30793e-27	1.8951	0.169645	5.75985	1.61914	0.0321773	0.687309	0.278595	0.687309	ENSG00000110077	MS4A6A
ENST00000527031.5	3.3001e-17	5.80757e-16	1.89497	0.224645	2.83464	2.15569	0.412898	0.848734	0.538413	0.848734	ENSG00000105639	JAK3
ENST00000615292.1	0.0015476	0.00434419	1.89494	0.598604	3.13718	9.77445	1.80719	7.15097	0.507166	7.15097	ENSG00000135372	NAT10
ENST00000561857.1	5.04255e-15	7.29605e-14	1.8946	0.242096	2.9791	2.35691	0.762512	0.702748	0.521466	0.702748	ENSG00000197471	SPN
ENST00000347215.8	3.85309e-11	3.71509e-10	1.89436	0.286606	6.5037	2.93904	1.44369	0.609885	0.208078	0.609885	ENSG00000124225	PMEPA1
ENST00000441214.1	1.9299e-18	3.77577e-17	1.89397	0.216174	1.72162	2.06232	0.32431	0.843974	0.823548	0.843974	ENSG00000233077	LINC01271
ENST00000339796.9	7.11274e-17	1.21743e-15	1.89369	0.226921	4.00928	2.1799	0.437035	0.850299	0.436807	0.850299	ENSG00000010030	ETV7
ENST00000524926.5	5.90529e-08	3.8185e-07	1.89325	0.349202	1.75096	3.9229	1.11931	1.92923	0.811371	1.92923	ENSG00000167995	BEST1
ENST00000621149.4	2.88575e-05	0.00011805	1.89277	0.452567	1.78469	5.97341	0.733911	4.38652	0.797818	4.38652	ENSG00000275730	LILRB4
ENST00000289902.1	4.85623e-41	3.72271e-39	1.89235	0.141049	6.9626	1.39664	0.00172006	0.49565	0.177559	0.49565	ENSG00000158869	FCER1G
ENST00000389698.7	0.000100136	0.000367294	1.89222	0.4864	2.0048	6.75906	2.40853	3.5061	0.719091	3.5061	ENSG00000174373	RALGAPA1
ENST00000594823.5	3.59678e-09	2.74252e-08	1.89212	0.320603	2.13119	3.44777	1.17338	1.39628	0.680481	1.39628	ENSG00000104870	FCGRT
ENST00000379595.7	5.47394e-07	3.03181e-06	1.89153	0.377632	1.53637	4.43265	1.62696	1.93819	0.909217	1.93819	ENSG00000140368	PSTPIP1
ENST00000528438.5	1.62506e-10	1.45639e-09	1.89141	0.295849	1.87719	3.06946	0.569043	1.61913	0.762791	1.61913	ENSG00000172794	RAB37
ENST00000264474.3	1.89317e-32	9.39467e-31	1.8905	0.159392	4.47411	1.53125	0.0294548	0.605688	0.399542	0.605688	ENSG00000121552	CSTA
ENST00000506396.1	1.46128e-19	3.12675e-18	1.89039	0.208938	3.92201	1.98278	0.0615093	1.02987	0.443117	1.02987	ENSG00000113361	CDH6
ENST00000529563.5	2.26251e-06	1.13639e-05	1.89019	0.39975	4.53475	4.85688	0.64649	3.34851	0.394794	3.34851	ENSG00000006611	USH1C
ENST00000546910.5	1.89384e-23	5.38514e-22	1.89012	0.18942	4.76986	1.79009	0.0218524	0.875143	0.376165	0.875143	ENSG00000258227	CLEC5A
ENST00000392369.6	1.4342e-08	1.01091e-07	1.88991	0.33336	2.88496	3.65212	1.22078	1.55745	0.531905	1.55745	ENSG00000132341	RAN
ENST00000617412.1	7.29986e-12	7.66408e-11	1.88935	0.275751	6.51276	2.78318	0.605981	1.29498	0.207369	1.29498	ENSG00000145632	PLK2
ENST00000480795.1	9.35371e-06	4.19958e-05	1.88863	0.426173	1.84142	5.39546	0.789896	3.75069	0.775983	3.75069	ENSG00000244731	C4A
ENST00000344297.8	1.92282e-06	9.78445e-06	1.88804	0.396533	3.45976	4.79142	1.94489	1.98606	0.478512	1.98606	ENSG00000123191	ATP7B
ENST00000370145.8	0.000175326	0.000610802	1.88786	0.503142	2.58388	7.16487	1.60298	4.72581	0.57832	4.72581	ENSG00000130822	PNCK
ENST00000633613.1	1.20905e-07	7.44976e-07	1.88738	0.35664	4.10606	4.04724	0.498992	2.68081	0.429427	2.68081	ENSG00000282810	MIR210HG
ENST00000293373.10	2.85453e-36	1.75358e-34	1.88729	0.150069	6.39397	1.45679	0.00532258	0.557693	0.217005	0.557693	ENSG00000123338	NCKAP1L
ENST00000520948.5	6.01217e-35	3.42237e-33	1.88725	0.153023	7.45557	1.47891	0.00492499	0.580479	0.1533	0.580479	ENSG00000112715	VEGFA
ENST00000584337.5	1.32287e-20	3.07316e-19	1.88676	0.202738	2.72353	1.91614	0.209062	0.818508	0.555342	0.818508	ENSG00000150394	CDH8
ENST00000378714.7	1.07273e-31	5.07853e-30	1.88657	0.161044	3.66255	1.42495	0.18667	0.344876	0.461709	0.461709	ENSG00000065328	MCM10
ENST00000335661.6	2.57362e-10	2.25859e-09	1.88593	0.298289	3.19488	3.10011	0.545945	1.67847	0.502392	1.67847	ENSG00000140379	BCL2A1
ENST00000518700.4	5.86581e-17	1.01189e-15	1.88583	0.225365	1.35362	1.95869	0.259762	0.811687	1.00997	1.00997	ENSG00000235531	MSC-AS1
ENST00000454369.6	2.70777e-08	1.84001e-07	1.88465	0.339006	2.69141	3.74105	1.25456	1.61857	0.560488	1.61857	ENSG00000213658	LAT
ENST00000339252.7	4.46705e-06	2.13003e-05	1.88423	0.410652	4.89922	5.06985	0.759759	3.45613	0.365435	3.45613	ENSG00000113249	HAVCR1
ENST00000468159.1	9.96328e-18	1.8262e-16	1.88381	0.219702	2.08792	2.09068	0.156625	1.0501	0.693215	1.0501	ENSG00000151276	MAGI1
ENST00000634294.1	9.96328e-18	1.8262e-16	1.88381	0.219702	2.08792	2.09068	0.156625	1.0501	0.693215	1.0501	ENSG00000282956	MAGI1
ENST00000308713.9	1.79624e-24	5.49103e-23	1.88377	0.18451	6.31877	1.73862	0.0278517	0.823249	0.223472	0.823249	ENSG00000174938	SEZ6L2
ENST00000473539.5	9.12332e-14	1.15905e-12	1.88362	0.252732	3.65185	2.47667	0.676407	0.920433	0.462518	0.920433	ENSG00000091972	CD200
ENST00000327305.10	2.39696e-10	2.11013e-09	1.8835	0.297388	1.69502	3.0845	0.425684	1.7853	0.834907	1.7853	ENSG00000166342	NETO1
ENST00000620709.4	7.81883e-15	1.10814e-13	1.88198	0.242196	3.91662	2.34607	0.400975	1.0655	0.4435	1.0655	ENSG00000101017	CD40
ENST00000460209.1	5.62632e-13	6.62071e-12	1.88175	0.261019	2.6519	2.58026	0.130159	1.57312	0.56691	1.57312	ENSG00000146674	IGFBP3
ENST00000593771.1	1.0419e-10	9.56623e-10	1.88154	0.291226	1.69256	2.99289	0.72753	1.39279	0.835972	1.39279	ENSG00000077348	EXOSC5
ENST00000529991.1	1.70214e-16	2.80871e-15	1.88129	0.228273	2.21323	2.18331	0.361532	0.941186	0.657631	0.941186	ENSG00000110079	MS4A4A
ENST00000594743.1	8.56417e-12	8.92382e-11	1.88099	0.27545	1.21147	2.77112	0.694682	1.20213	1.10085	1.20213	ENSG00000104894	CD37
ENST00000593609.1	7.21851e-08	4.60088e-07	1.88078	0.34922	1.87881	3.91134	0.848217	2.20065	0.762203	2.20065	ENSG00000076928	ARHGEF1
ENST00000368734.5	8.05285e-08	5.09478e-07	1.88072	0.350491	1.95227	3.93329	1.19776	1.87334	0.736467	1.87334	ENSG00000056972	TRAF3IP2
ENST00000429967.2	2.24109e-26	7.72172e-25	1.88061	0.176972	7.71191	1.66817	0.000985929	0.781987	0.143312	0.781987	ENSG00000171388	APLN
ENST00000359611.3	6.82074e-18	1.2709e-16	1.87999	0.21815	1.85338	2.07023	0.206463	0.983271	0.771524	0.983271	ENSG00000278677	HIST1H2AM
ENST00000505618.5	1.78972e-08	1.24628e-07	1.87997	0.33385	2.36175	3.65074	1.13833	1.64806	0.621171	1.64806	ENSG00000168421	RHOH
ENST00000421459.2	1.41945e-31	6.65693e-30	1.87956	0.160772	4.12753	1.53178	0.178941	0.467251	0.427714	0.467251	ENSG00000026025	VIM
ENST00000613947.1	8.08544e-16	1.25741e-14	1.87951	0.233396	2.53821	2.24015	0.323665	1.03818	0.586322	1.03818	ENSG00000275302	CCL4
ENST00000392539.3	4.34287e-18	8.20631e-17	1.87906	0.216745	1.64709	2.05423	0.208354	0.966107	0.856149	0.966107	ENSG00000128714	HOXD13
ENST00000369390.7	1.70845e-09	1.35527e-08	1.87866	0.311895	2.44473	3.29865	1.06444	1.36753	0.603868	1.36753	ENSG00000188610	FAM72B
ENST00000544112.5	5.88067e-32	2.83169e-30	1.87766	0.159591	3.46769	1.49701	0.15895	0.453948	0.477781	0.477781	ENSG00000139370	SLC15A4
ENST00000300022.7	2.21587e-09	1.73481e-08	1.8775	0.313904	2.57017	3.32867	1.04746	1.41594	0.58069	1.41594	ENSG00000166793	YPEL4
ENST00000515585.1	7.62186e-21	1.80227e-19	1.87675	0.200406	1.82771	1.85686	0.22291	0.754372	0.781153	0.781153	ENSG00000108846	ABCC3
ENST00000522100.5	5.44916e-09	4.06135e-08	1.87671	0.321749	2.28743	3.45131	0.675618	1.91244	0.638446	1.91244	ENSG00000145901	TNIP1
ENST00000523175.5	1.85409e-06	9.45559e-06	1.87661	0.393525	5.66615	4.72175	0.221808	3.64974	0.28863	3.64974	ENSG00000113249	HAVCR1
ENST00000375887.8	1.70955e-28	6.7867e-27	1.87527	0.169366	5.71387	1.59791	0.0663547	0.650765	0.283507	0.650765	ENSG00000102524	TNFSF13B
ENST00000514525.1	7.24391e-08	4.6138e-07	1.87492	0.348174	1.79164	3.88772	0.990732	2.03989	0.795082	2.03989	ENSG00000109452	INPP4B
ENST00000550491.1	1.19418e-11	1.2242e-10	1.87465	0.27646	3.56709	2.77891	0.461645	1.44911	0.469187	1.44911	ENSG00000139278	GLIPR1
ENST00000343941.4	4.26239e-10	3.64157e-09	1.87429	0.30017	1.09207	3.11692	0.92893	1.32362	1.18652	1.32362	ENSG00000187715	KBTBD12
ENST00000470709.1	1.60228e-12	1.80295e-11	1.87376	0.265204	1.52291	2.46634	0.842271	0.753579	0.916059	0.916059	ENSG00000086730	LAT2
ENST00000472359.1	1.0371e-12	1.18945e-11	1.87361	0.262945	2.33006	2.59751	1.08139	0.647111	0.628309	0.647111	ENSG00000155849	ELMO1
ENST00000495528.1	5.61215e-14	7.31148e-13	1.87347	0.249236	2.51287	2.42362	0.390604	1.16237	0.590909	1.16237	ENSG00000026025	VIM
ENST00000312087.10	2.47912e-05	0.00010267	1.87318	0.444229	3.0928	5.76972	2.82818	2.10531	0.510926	2.10531	ENSG00000109685	NSD2
ENST00000526387.5	2.5454e-09	1.97618e-08	1.87297	0.314335	2.44507	3.33108	1.0776	1.39257	0.603802	1.39257	ENSG00000175463	TBC1D10C
ENST00000370674.3	5.45777e-07	3.0236e-06	1.87293	0.373878	4.37164	4.34514	0.472101	3.02251	0.407634	3.02251	ENSG00000022267	FHL1
ENST00000613698.4	0.000181021	0.000628501	1.87283	0.500204	2.67427	7.07766	0.640698	5.61441	0.563259	5.61441	ENSG00000275019	LILRB3
ENST00000263285.10	1.68794e-07	1.01462e-06	1.87191	0.357864	2.60507	4.05418	0.948203	2.25346	0.574709	2.25346	ENSG00000122224	LY9
ENST00000361303.7	0.000135903	0.000483776	1.87163	0.490531	3.74859	6.83935	2.5886	3.42692	0.455393	3.42692	ENSG00000168675	LDLRAD4
ENST00000330540.6	6.33658e-33	3.24203e-31	1.87151	0.156585	5.97447	1.49126	0.00896	0.604012	0.256221	0.604012	ENSG00000114013	CD86
ENST00000544935.5	0.000226653	0.000769883	1.87146	0.507544	4.48934	7.2594	2.11812	4.3219	0.398349	4.3219	ENSG00000188191	PRKAR1B
ENST00000338257.12	1.49753e-16	2.48476e-15	1.87117	0.226625	4.39643	2.15516	0.236695	1.04727	0.405664	1.04727	ENSG00000142347	MYO1F
ENST00000381605.8	5.03226e-35	2.87548e-33	1.86992	0.151443	4.42323	1.45056	0.0603185	0.513053	0.403544	0.513053	ENSG00000101307	SIRPB1
ENST00000344754.5	2.23948e-14	3.03215e-13	1.86964	0.244843	5.6865	2.36627	0.0284373	1.47026	0.286443	1.47026	ENSG00000088827	SIGLEC1
ENST00000496418.5	4.56318e-11	4.36282e-10	1.86944	0.283913	7.30709	2.87734	0.0967892	1.91838	0.159861	1.91838	ENSG00000240303	ACAD11
ENST00000407029.5	1.14836e-06	6.05513e-06	1.86914	0.384253	5.32415	4.53622	1.3501	2.34116	0.325254	2.34116	ENSG00000196588	MKL1
ENST00000411935.5	4.1733e-10	3.57122e-09	1.86905	0.299172	2.73646	3.09715	0.904835	1.33276	0.553287	1.33276	ENSG00000170379	TCAF2
ENST00000379925.7	1.88571e-07	1.12688e-06	1.86814	0.35855	3.8676	4.06279	1.49401	1.71995	0.446966	1.71995	ENSG00000103494	RPGRIP1L
ENST00000477929.2	1.78393e-22	4.70679e-21	1.86804	0.191527	2.30781	1.78901	0.207272	0.709796	0.63352	0.709796	ENSG00000228970	UBTFL6
ENST00000615840.4	1.54967e-44	1.36064e-42	1.86768	0.133402	8.73434	1.32128	0.000497288	0.444405	0.117226	0.444405	ENSG00000102755	FLT1
ENST00000375031.5	6.17113e-10	5.17358e-09	1.8674	0.301876	2.36871	3.13582	0.88463	1.39359	0.619647	1.39359	ENSG00000189410	SH2D5
ENST00000575131.5	3.08489e-12	3.37054e-11	1.867	0.267716	1.24802	2.65392	0.470603	1.32119	1.07636	1.32119	ENSG00000141480	ARRB2
ENST00000439090.6	5.92464e-07	3.26415e-06	1.86694	0.373863	2.45161	4.33921	0.753932	2.74041	0.602513	2.74041	ENSG00000164483	SAMD3
ENST00000530538.6	7.26675e-17	1.2419e-15	1.8665	0.223731	7.01645	2.11851	0.259653	0.991739	0.174547	0.991739	ENSG00000008517	IL32
ENST00000281938.6	9.37762e-35	5.26486e-33	1.8663	0.151766	8.79274	1.44958	0.000266539	0.57556	0.116291	0.57556	ENSG00000152137	HSPB8
ENST00000490127.5	8.36555e-07	4.51228e-06	1.8659	0.378737	2.21068	4.42901	1.79786	1.78819	0.658317	1.78819	ENSG00000102317	RBM3
ENST00000541707.1	6.1393e-09	4.54635e-08	1.86572	0.320961	3.21756	3.42841	0.312542	2.26286	0.50052	2.26286	ENSG00000251301	LINC02384
ENST00000482465.5	0.000226427	0.000769174	1.86534	0.505849	3.61076	7.21113	1.25027	5.14682	0.465689	5.14682	ENSG00000128563	PRKRIP1
ENST00000475441.5	2.82697e-24	8.52038e-23	1.86506	0.183469	3.07552	1.59934	0.329096	0.399206	0.51243	0.51243	ENSG00000197989	SNHG12
ENST00000416193.5	1.28022e-22	3.40874e-21	1.86504	0.190563	2.58875	1.77153	0.330369	0.571893	0.577485	0.577485	ENSG00000226419	SLC16A1-AS1
ENST00000568461.5	0.000512178	0.00161046	1.86476	0.53673	5.61901	8.00734	0.9927	6.20927	0.293709	6.20927	ENSG00000157322	CLEC18A
ENST00000506178.1	6.61955e-12	6.98242e-11	1.86324	0.271386	1.77286	2.69935	0.935656	0.905609	0.802519	0.905609	ENSG00000079215	SLC1A3
ENST00000500447.1	2.52138e-05	0.000104253	1.86319	0.442261	2.71302	5.71712	0.430984	4.45889	0.55702	4.45889	ENSG00000247095	MIR210HG
ENST00000573556.1	1.37078e-05	5.96604e-05	1.86311	0.42845	2.38346	5.41945	1.29029	3.29896	0.61646	3.29896	ENSG00000171298	GAA
ENST00000535011.6	1.05383e-06	5.59143e-06	1.8623	0.381516	3.99485	4.47791	1.78291	1.85596	0.437868	1.85596	ENSG00000128595	CALU
ENST00000495575.1	1.24271e-19	2.67689e-18	1.86075	0.20526	4.16837	1.91699	0.48906	0.564236	0.424365	0.564236	ENSG00000101940	WDR13
ENST00000294794.7	1.02737e-40	7.76324e-39	1.85947	0.139175	7.04746	1.35249	0.00499553	0.47925	0.172856	0.47925	ENSG00000162745	OLFML2B
ENST00000497973.5	2.89481e-11	2.84136e-10	1.85912	0.27949	3.6601	2.80596	0.550037	1.40283	0.461894	1.40283	ENSG00000117448	AKR1A1
ENST00000527780.5	0.000456439	0.0014525	1.85884	0.530323	2.1131	7.8326	1.41772	5.61335	0.685745	5.61335	ENSG00000131401	NAPSB
ENST00000381500.6	2.13274e-08	1.46993e-07	1.85858	0.331838	1.63404	3.5974	0.800514	1.95239	0.862112	1.95239	ENSG00000198223	CSF2RA
ENST00000558097.5	2.49088e-07	1.4585e-06	1.85829	0.360247	3.50498	4.0837	0.0932038	3.15124	0.474442	3.15124	ENSG00000259347	AC087482.1
ENST00000434095.2	1.84828e-18	3.62159e-17	1.85807	0.211959	4.43727	1.98365	0.315187	0.807983	0.402437	0.807983	ENSG00000119383	PTPA
ENST00000393791.7	4.49488e-06	2.14216e-05	1.85779	0.405006	2.06319	4.93088	1.75359	2.34715	0.700713	2.34715	ENSG00000123329	ARHGAP9
ENST00000397046.5	1.19933e-10	1.09402e-09	1.85779	0.288503	2.51215	2.9314	1.31152	0.769327	0.59104	0.769327	ENSG00000106268	NUDT1
ENST00000422059.5	2.4487e-28	9.64023e-27	1.8576	0.16826	5.17497	1.57201	0.0204554	0.687327	0.340394	0.687327	ENSG00000237686	AL109615.3
ENST00000559876.1	4.49807e-13	5.34406e-12	1.8575	0.256573	3.60074	2.5004	0.545259	1.10048	0.466479	1.10048	ENSG00000172183	ISG20
ENST00000377424.8	1.00391e-11	1.03754e-10	1.85738	0.272905	7.69485	2.7143	0.00218883	1.85974	0.143927	1.85974	ENSG00000142583	SLC2A5
ENST00000379458.8	2.29241e-15	3.41743e-14	1.85639	0.234262	5.46044	2.22836	0.0183725	1.3536	0.310795	1.3536	ENSG00000169894	MUC3A
ENST00000526464.6	1.5152e-19	3.23443e-18	1.85626	0.205255	5.90024	1.91273	0.0724118	0.980832	0.263833	0.980832	ENSG00000008517	IL32
ENST00000482556.5	2.44876e-06	1.22189e-05	1.85597	0.393852	5.11316	4.70866	0.910862	2.96712	0.346319	2.96712	ENSG00000124126	PREX1
ENST00000402322.1	6.78898e-25	2.12813e-23	1.85596	0.180128	7.88788	1.6728	0.00465344	0.806494	0.137353	0.806494	ENSG00000173372	C1QA
ENST00000534464.1	5.89757e-27	2.12391e-25	1.85579	0.172625	7.93697	1.60715	0.00361403	0.74137	0.135812	0.74137	ENSG00000148926	ADM
ENST00000559440.1	5.35865e-24	1.58953e-22	1.85544	0.183653	2.85706	1.70405	0.229133	0.614076	0.535421	0.614076	ENSG00000128917	DLL4
ENST00000390399.3	8.48197e-14	1.082e-12	1.85526	0.248608	1.78166	2.39873	0.0879412	1.4572	0.799017	1.4572	ENSG00000211752	TRBV27
ENST00000633283.1	8.48197e-14	1.082e-12	1.85526	0.248608	1.78166	2.39873	0.0879412	1.4572	0.799017	1.4572	ENSG00000282234	TRBV27
ENST00000508792.5	2.87419e-08	1.94605e-07	1.85483	0.334268	3.68696	3.63394	1.43081	1.36256	0.459885	1.36256	ENSG00000112984	KIF20A
ENST00000428530.5	3.33954e-12	3.63684e-11	1.85481	0.266395	2.62256	2.62501	0.231176	1.54298	0.571768	1.54298	ENSG00000146674	IGFBP3
ENST00000390445.2	7.02152e-17	1.20228e-15	1.8548	0.22222	1.93801	2.09083	0.155111	1.07944	0.741331	1.07944	ENSG00000211797	TRAV17
ENST00000262651.3	8.73124e-09	6.33187e-08	1.85407	0.32224	3.31569	3.43781	1.44663	1.14933	0.492171	1.14933	ENSG00000101336	HCK
ENST00000617428.2	1.19752e-05	5.26957e-05	1.85371	0.42341	2.48966	5.30436	2.08778	2.39412	0.595214	2.39412	ENSG00000268861	AC008878.3
ENST00000508963.1	3.81391e-07	2.16638e-06	1.85335	0.364974	2.95675	4.16392	2.03523	1.29492	0.52377	1.29492	ENSG00000204628	RACK1
ENST00000261037.7	6.09032e-23	1.66548e-21	1.85248	0.187843	7.91474	1.7398	0.000905632	0.881215	0.136504	0.881215	ENSG00000144810	COL8A1
ENST00000559074.5	0.000184911	0.000640796	1.85248	0.495476	1.68531	6.94199	1.67038	4.46703	0.839128	4.46703	ENSG00000185033	SEMA4B
ENST00000306721.7	9.77844e-10	7.99954e-09	1.85229	0.303008	2.59846	3.13857	0.923735	1.37162	0.57583	1.37162	ENSG00000144354	CDCA7
ENST00000466061.5	2.26957e-15	3.38674e-14	1.85208	0.233682	2.7807	2.21761	0.617999	0.747187	0.546294	0.747187	ENSG00000106258	CYP3A5
ENST00000537056.5	3.64174e-21	8.8246e-20	1.85201	0.196136	5.12692	1.81816	0.577289	0.384447	0.345018	0.384447	ENSG00000140853	NLRC5
ENST00000500323.2	1.19381e-10	1.08909e-09	1.85177	0.287537	1.50662	2.91198	0.741632	1.3253	0.924466	1.3253	ENSG00000146094	DOK3
ENST00000449873.5	1.456e-06	7.56209e-06	1.85163	0.38438	2.035	4.52217	1.2	2.49369	0.709466	2.49369	ENSG00000092607	TBX15
ENST00000222753.5	4.29061e-10	3.66428e-09	1.85137	0.296548	3.04134	3.04186	0.0893545	2.10916	0.515491	2.10916	ENSG00000106031	HOXA13
ENST00000380173.6	3.42605e-07	1.96067e-06	1.85129	0.363114	1.46136	4.12848	1.19636	2.09994	0.948504	2.09994	ENSG00000179593	ALOX15B
ENST00000504594.5	2.79907e-06	1.38221e-05	1.85103	0.395093	3.38351	4.72827	1.73635	2.16611	0.485887	2.16611	ENSG00000169230	PRELID1
ENST00000539504.5	0.00136062	0.00387176	1.85082	0.577861	2.8773	9.12879	1.75404	6.59404	0.532848	6.59404	ENSG00000131018	SYNE1
ENST00000368671.3	7.75041e-07	4.20214e-06	1.85076	0.37453	6.74172	4.33637	0.0158669	3.49095	0.190961	3.49095	ENSG00000180745	CLRN3
ENST00000519594.5	1.13626e-12	1.30002e-11	1.85056	0.26017	1.71898	2.53991	0.580384	1.11182	0.824664	1.11182	ENSG00000043462	LCP2
ENST00000356798.10	1.32694e-31	6.24258e-30	1.85039	0.158199	6.52611	1.48399	0.0167264	0.60895	0.206333	0.60895	ENSG00000005844	ITGAL
ENST00000588779.1	1.09177e-14	1.52618e-13	1.85012	0.239402	2.71714	2.28273	0.371465	1.06136	0.556362	1.06136	ENSG00000131473	ACLY
ENST00000472319.5	3.00295e-12	3.2854e-11	1.84966	0.265086	1.31459	2.28673	0.722989	0.714313	1.03378	1.03378	ENSG00000065485	PDIA5
ENST00000467223.5	2.4167e-12	2.67555e-11	1.84944	0.263902	1.88756	2.58726	0.864284	0.876822	0.759048	0.876822	ENSG00000125629	INSIG2
ENST00000535406.5	6.18216e-17	1.06463e-15	1.84908	0.221137	3.05322	1.96018	0.708131	0.399826	0.514412	0.514412	ENSG00000111665	CDCA3
ENST00000468583.1	2.16188e-14	2.93104e-13	1.84908	0.242007	2.7552	2.31281	0.692676	0.771509	0.550316	0.771509	ENSG00000103496	STX4
ENST00000486101.1	5.27341e-08	3.43533e-07	1.84879	0.339737	2.09615	3.71952	0.995279	1.89025	0.690754	1.89025	ENSG00000204316	MRPL38
ENST00000538790.1	9.34543e-27	3.31257e-25	1.84848	0.172627	2.53034	1.60033	0.127928	0.617078	0.587735	0.617078	ENSG00000256546	AC156455.1
ENST00000627663.1	9.34543e-27	3.31257e-25	1.84848	0.172627	2.53034	1.60033	0.127928	0.617078	0.587735	0.617078	ENSG00000280651	AC156455.2
ENST00000470691.2	9.28876e-08	5.82267e-07	1.8483	0.346115	1.50562	3.82732	1.01413	1.98077	0.924985	1.98077	ENSG00000271321	CTAGE6
ENST00000621064.1	1.13464e-25	3.7487e-24	1.84795	0.176428	4.36961	1.63266	0.111208	0.666964	0.407796	0.666964	ENSG00000142185	TRPM2
ENST00000592889.1	3.40415e-14	4.53603e-13	1.84777	0.243707	2.32685	2.33201	0.433696	1.05113	0.629051	1.05113	ENSG00000126246	IGFLR1
ENST00000390449.3	4.11727e-17	7.18941e-16	1.8477	0.219715	1.87196	2.0568	0.18683	1.02004	0.764692	1.02004	ENSG00000211801	TRAV21
ENST00000625410.1	4.4913e-30	1.96025e-28	1.84762	0.162161	3.0868	1.48362	0.145957	0.481959	0.511445	0.511445	ENSG00000280721	LINC01943
ENST00000275635.11	1.21392e-34	6.76883e-33	1.84722	0.15047	5.67682	1.42198	0.200813	0.365217	0.287483	0.365217	ENSG00000086730	LAT2
ENST00000455382.2	4.09694e-12	4.42048e-11	1.84664	0.266325	1.74758	2.61644	0.148027	1.62519	0.812757	1.62519	ENSG00000226660	TRBV2
ENST00000341411.5	2.38134e-12	2.63738e-11	1.8466	0.263419	4.17476	2.57831	0.38656	1.34818	0.423828	1.34818	ENSG00000137491	SLCO2B1
ENST00000579459.1	9.77717e-10	7.99924e-09	1.84656	0.30207	1.9506	3.11917	1.52813	0.753028	0.737033	0.753028	ENSG00000108651	UTP6
ENST00000530839.5	2.56452e-13	3.11639e-12	1.84601	0.252343	5.16102	2.4364	0.313897	1.27803	0.341749	1.27803	ENSG00000110077	MS4A6A
ENST00000331505.5	1.1912e-10	1.08684e-09	1.84589	0.286609	2.69503	2.89331	0.92754	1.12608	0.559904	1.12608	ENSG00000183246	RIMBP3C
ENST00000587399.1	8.1004e-18	1.49756e-16	1.84568	0.21466	2.37172	2.00057	0.218506	0.933466	0.61899	0.933466	ENSG00000198796	ALPK2
ENST00000540700.1	1.04328e-17	1.90916e-16	1.84472	0.215277	1.90156	1.95532	0.404555	0.702601	0.754049	0.754049	ENSG00000150991	UBC
ENST00000584828.5	1.05293e-10	9.66155e-10	1.84366	0.285434	1.75162	2.8746	0.953511	1.0833	0.811102	1.0833	ENSG00000184060	ADAP2
ENST00000528770.5	7.45563e-05	0.000280888	1.84358	0.465403	3.62334	6.21859	2.03714	3.37787	0.464707	3.37787	ENSG00000177106	EPS8L2
ENST00000596348.2	1.12834e-06	5.95724e-06	1.8431	0.378629	1.42332	4.40564	0.881097	2.70291	0.969509	2.70291	ENSG00000105711	SCN1B
ENST00000560137.1	3.15302e-08	2.11763e-07	1.84257	0.333032	3.62552	3.6021	0.0729646	2.6998	0.464538	2.6998	ENSG00000166825	ANPEP
ENST00000240306.4	2.6465e-12	2.91456e-11	1.84195	0.263312	2.19805	2.57259	0.344173	1.38916	0.661737	1.38916	ENSG00000108813	DLX4
ENST00000552990.5	8.60907e-15	1.21517e-13	1.84067	0.237253	3.01952	2.24859	0.529129	0.878095	0.517519	0.878095	ENSG00000247774	PCED1B-AS1
ENST00000390551.6	0.000448308	0.00142895	1.84004	0.524247	5.58507	7.65646	0.382261	6.48861	0.297371	6.48861	ENSG00000211897	IGHG3
ENST00000224237.9	2.4918e-60	3.82687e-58	1.8399	0.112299	11.459	1.16695	1.67473e-05	0.315261	0.122757	0.315261	ENSG00000026025	VIM
ENST00000598715.5	2.35605e-11	2.33934e-10	1.83961	0.275306	1.47012	2.73029	0.320352	1.57449	0.943769	1.57449	ENSG00000099797	TECR
ENST00000472519.5	9.39834e-09	6.79376e-08	1.83926	0.320359	3.10699	3.39409	1.00895	1.5568	0.50971	1.5568	ENSG00000124357	NAGK
ENST00000538948.5	1.80215e-11	1.81155e-10	1.83866	0.27356	3.72662	2.70568	0.572457	1.29842	0.456979	1.29842	ENSG00000154864	PIEZO2
ENST00000584661.5	5.35274e-17	9.25515e-16	1.83865	0.219444	3.61552	2.04543	0.448976	0.754918	0.465316	0.754918	ENSG00000168961	LGALS9
ENST00000583444.1	8.07502e-31	3.66479e-29	1.83812	0.159251	2.97386	1.48082	0.10835	0.525673	0.521997	0.525673	ENSG00000141526	SLC16A3
ENST00000435962.6	4.17631e-08	2.76141e-07	1.83782	0.335171	4.5602	3.63306	0.8442	1.9643	0.392802	1.9643	ENSG00000165929	TC2N
ENST00000522693.5	2.05262e-07	1.21942e-06	1.83776	0.353788	5.4113	3.95041	0.179699	2.94945	0.316048	2.94945	ENSG00000113249	HAVCR1
ENST00000530179.1	4.545e-16	7.22041e-15	1.83726	0.226178	5.20898	2.1184	0.256335	1.02258	0.337046	1.02258	ENSG00000110077	MS4A6A
ENST00000502361.1	5.65111e-31	2.58164e-29	1.83715	0.158745	3.28486	1.41759	0.135138	0.435918	0.494863	0.494863	ENSG00000026950	BTN3A1
ENST00000296280.10	2.58736e-15	3.83742e-14	1.83705	0.232263	6.47047	2.18724	0.157462	1.19119	0.210715	1.19119	ENSG00000127241	MASP1
ENST00000529906.5	1.42464e-23	4.07674e-22	1.83594	0.183471	2.7941	1.68422	0.133916	0.707626	0.54424	0.707626	ENSG00000110077	MS4A6A
ENST00000483825.5	1.12287e-14	1.56821e-13	1.83581	0.237661	1.74033	2.24887	0.362301	1.04977	0.815744	1.04977	ENSG00000198821	CD247
ENST00000360488.7	3.05841e-06	1.5004e-05	1.83546	0.393297	1.90762	4.67875	1.07976	2.78731	0.751904	2.78731	ENSG00000112337	SLC17A2
ENST00000477244.5	0.00104801	0.00305928	1.83529	0.559998	3.21075	8.61133	1.80884	6.0311	0.501083	6.0311	ENSG00000160014	CALM3
ENST00000528851.5	3.49302e-28	1.35969e-26	1.83489	0.166685	6.57685	1.53779	0.0220932	0.672505	0.202481	0.672505	ENSG00000110077	MS4A6A
ENST00000521664.1	1.93619e-08	1.34246e-07	1.83484	0.326623	2.41474	3.49029	0.959734	1.70733	0.609909	1.70733	ENSG00000104419	NDRG1
ENST00000580096.5	1.82891e-06	9.34039e-06	1.83469	0.384513	2.12908	4.50894	0.896264	2.79999	0.681091	2.79999	ENSG00000266714	MYO15B
ENST00000260386.6	6.69597e-12	7.0564e-11	1.83461	0.26728	2.84759	2.61787	0.257217	1.52874	0.536666	1.52874	ENSG00000137825	ITPKA
ENST00000591255.5	1.56415e-13	1.9411e-12	1.83436	0.248505	1.54865	1.87321	0.640819	0.393122	0.903045	0.903045	ENSG00000129667	RHBDF2
ENST00000619121.4	5.78196e-07	3.18965e-06	1.83422	0.366964	3.20191	4.18215	1.2545	2.11206	0.501813	2.11206	ENSG00000121904	CSMD2
ENST00000409582.7	1.26679e-13	1.5863e-12	1.83398	0.247514	6.15718	2.36547	0.7533	0.778279	0.238251	0.778279	ENSG00000135636	DYSF
ENST00000599564.5	5.5764e-11	5.2844e-10	1.83381	0.279771	4.66948	2.78623	0.8749	1.08189	0.384207	1.08189	ENSG00000089351	GRAMD1A
ENST00000323274.14	5.28108e-42	4.22097e-40	1.83354	0.13502	6.59503	1.30012	0.00713754	0.448624	0.201136	0.448624	ENSG00000176890	TYMS
ENST00000541286.5	6.44395e-10	5.38724e-09	1.83333	0.296695	3.44605	3.02723	1.02655	1.17414	0.479792	1.17414	ENSG00000061936	SFSWAP
ENST00000433272.6	0.000100175	0.000367406	1.83329	0.471261	2.23858	6.34482	2.53378	3.0184	0.650892	3.0184	ENSG00000139263	LRIG3
ENST00000486231.2	5.93563e-15	8.50994e-14	1.83312	0.234856	1.58922	1.71477	0.495763	0.37927	0.883172	0.883172	ENSG00000044446	PHKA2
ENST00000396207.1	1.53853e-05	6.6339e-05	1.83284	0.423963	3.80021	5.29654	1.40764	3.08598	0.451717	3.08598	ENSG00000008394	MGST1
ENST00000361170.6	1.79638e-28	7.11572e-27	1.83282	0.165598	5.16544	1.52693	0.0337416	0.651826	0.341321	0.651826	ENSG00000183856	IQGAP3
ENST00000596942.5	6.773e-22	1.71898e-20	1.83264	0.190561	3.79133	1.43506	0.45549	0.137438	0.452346	0.452346	ENSG00000099331	MYO9B
ENST00000532510.5	2.4476e-18	4.73509e-17	1.8325	0.209801	2.57154	1.93729	0.19199	0.908417	0.580453	0.908417	ENSG00000235505	AP002004.1
ENST00000598871.5	4.03342e-07	2.28184e-06	1.83246	0.36162	1.8988	4.08416	1.6514	1.61783	0.75503	1.61783	ENSG00000160014	CALM3
ENST00000478212.5	1.12714e-10	1.03036e-09	1.83213	0.284102	2.62199	2.84511	0.612339	1.40551	0.571865	1.40551	ENSG00000115866	DARS
ENST00000433193.1	3.70745e-22	9.59894e-21	1.83198	0.189276	3.34342	1.73409	0.205051	0.690581	0.48967	0.690581	ENSG00000067057	PFKP
ENST00000621600.4	4.2274e-16	6.73607e-15	1.83105	0.225169	5.28468	2.10138	0.100385	1.16715	0.329361	1.16715	ENSG00000277943	CCL4
ENST00000336152.7	2.05377e-06	1.0395e-05	1.83081	0.385592	1.34616	4.52591	0.928911	2.78811	1.01445	2.78811	ENSG00000148680	HTR7
ENST00000373469.1	0.00107222	0.00312338	1.82979	0.559422	2.89583	8.59028	1.54114	6.28268	0.530593	6.28268	ENSG00000132792	CTNNBL1
ENST00000587113.1	5.44081e-15	7.83702e-14	1.82957	0.234072	4.37466	2.2012	0.505382	0.864362	0.407394	0.864362	ENSG00000182963	GJC1
ENST00000273905.6	2.28723e-23	6.45885e-22	1.82947	0.183687	3.17563	1.68019	0.107353	0.73617	0.503979	0.73617	ENSG00000145283	SLC10A6
ENST00000393832.7	2.29528e-05	9.56777e-05	1.82947	0.432085	3.89694	5.46549	2.69499	1.97245	0.444895	1.97245	ENSG00000164116	GUCY1A3
ENST00000420636.5	2.54694e-08	1.73728e-07	1.82921	0.328402	2.03155	3.51391	1.56182	1.13437	0.710553	1.13437	ENSG00000155849	ELMO1
ENST00000377050.4	7.05184e-11	6.60057e-10	1.8291	0.280556	6.00076	2.79277	0.045373	1.92242	0.253564	1.92242	ENSG00000213886	UBD
ENST00000592006.5	1.86703e-25	6.07694e-24	1.82876	0.175387	4.12563	1.60578	0.204027	0.564986	0.427867	0.564986	ENSG00000184922	FMNL1
ENST00000611951.4	2.4007e-07	1.41056e-06	1.82788	0.353879	1.15481	3.94285	0.931958	2.19879	1.14038	2.19879	ENSG00000276231	PIK3R6
ENST00000308508.5	1.37261e-47	1.33691e-45	1.82769	0.126122	8.06281	1.2372	0.000550533	0.397119	0.132091	0.397119	ENSG00000173546	CSPG4
ENST00000467706.1	3.67747e-11	3.55529e-10	1.82758	0.276215	1.71029	2.70005	1.07902	0.79653	0.828347	0.828347	ENSG00000106100	NOD1
ENST00000528963.1	1.25713e-10	1.14362e-09	1.82726	0.284077	2.16083	2.84027	0.666249	1.35124	0.672036	1.35124	ENSG00000178685	PARP10
ENST00000495293.5	2.29737e-10	2.02762e-09	1.8272	0.288201	2.58829	2.89862	1.23232	0.844173	0.577565	0.844173	ENSG00000131051	RBM39
ENST00000394998.5	1.80821e-08	1.25818e-07	1.82672	0.324495	3.08891	3.44848	1.63069	1.00173	0.511263	1.00173	ENSG00000103496	STX4
ENST00000298355.7	1.36814e-31	6.42298e-30	1.82658	0.156198	5.51447	1.44631	0.00820421	0.601744	0.304987	0.601744	ENSG00000100505	TRIM9
ENST00000544334.6	0.00034781	0.00113548	1.82577	0.510446	3.84296	7.28985	2.35692	4.15695	0.448701	4.15695	ENSG00000141564	RPTOR
ENST00000318430.9	6.5278e-13	7.63262e-12	1.82554	0.253935	4.69907	2.43735	0.37289	1.23919	0.381855	1.23919	ENSG00000167895	TMC8
ENST00000461509.6	4.60721e-08	3.03096e-07	1.82533	0.333952	3.19802	3.60131	0.784756	2.00334	0.502133	2.00334	ENSG00000172236	TPSAB1
ENST00000265148.7	3.50314e-06	1.70243e-05	1.82527	0.393473	1.57446	4.67275	1.48632	2.38422	0.890315	2.38422	ENSG00000138778	CENPE
ENST00000328928.11	2.4128e-05	0.000100214	1.8247	0.432106	1.68466	5.46153	2.13119	2.5367	0.839413	2.5367	ENSG00000130775	THEMIS2
ENST00000445174.5	1.82098e-26	6.31481e-25	1.82425	0.171356	2.52995	1.31693	0.146272	0.335145	0.587804	0.587804	ENSG00000235770	LINC00607
ENST00000275521.10	2.24364e-11	2.2324e-10	1.82411	0.272694	7.05269	2.68053	0.0643528	1.7947	0.172574	1.7947	ENSG00000146674	IGFBP3
ENST00000528502.5	8.11857e-08	5.13347e-07	1.82392	0.340001	1.28349	3.70089	1.28101	1.609	1.05335	1.609	ENSG00000076706	MCAM
ENST00000268281.8	1.08505e-05	4.8149e-05	1.82335	0.414446	1.88065	5.09031	1.75754	2.5366	0.761536	2.5366	ENSG00000178226	PRSS36
ENST00000224721.10	6.92855e-05	0.000262823	1.82307	0.458205	2.56901	6.03506	1.53611	3.71268	0.580893	3.71268	ENSG00000107736	CDH23
ENST00000610929.3	3.00691e-05	0.000122632	1.82285	0.436825	4.48112	5.5613	0.713124	4.05728	0.398993	4.05728	ENSG00000197746	PSAP
ENST00000390443.3	6.86022e-13	7.99222e-12	1.82225	0.253718	2.07268	2.4316	0.190397	1.41892	0.697815	1.41892	ENSG00000211795	TRAV8-6
ENST00000452208.1	6.37086e-11	5.99246e-10	1.82115	0.278686	1.62896	2.75956	0.281497	1.66016	0.864449	1.66016	ENSG00000159496	RGL4
ENST00000346501.8	2.66642e-09	2.06568e-08	1.82115	0.306028	1.81279	3.1552	1.23312	1.10821	0.78686	1.10821	ENSG00000214063	TSPAN4
ENST00000637521.2	7.45762e-10	6.18812e-09	1.82103	0.29581	1.85321	3.0029	0.994745	1.19285	0.771586	1.19285	ENSG00000136854	STXBP1
ENST00000614113.4	8.42106e-43	6.97855e-41	1.821	0.132788	5.17762	1.27374	0.0426592	0.398157	0.340136	0.398157	ENSG00000105974	CAV1
ENST00000598565.5	6.92193e-09	5.08367e-08	1.82035	0.314243	1.10628	3.28057	1.04462	1.4241	1.17584	1.4241	ENSG00000231890	DARS-AS1
ENST00000489923.5	5.39731e-14	7.04178e-13	1.82024	0.241991	3.91814	2.28002	1.0206	0.437461	0.443393	0.443393	ENSG00000065485	PDIA5
ENST00000600231.5	4.70014e-08	3.08735e-07	1.81907	0.333023	4.22672	3.58021	1.59742	1.17518	0.41944	1.17518	ENSG00000089351	GRAMD1A
ENST00000368250.5	2.1612e-07	1.27911e-06	1.81905	0.350835	1.3844	3.88163	0.688252	2.38888	0.991782	2.38888	ENSG00000172673	THEMIS
ENST00000610842.4	2.1612e-07	1.27911e-06	1.81905	0.350835	1.3844	3.88163	0.688252	2.38888	0.991782	2.38888	ENSG00000275122	THEMIS
ENST00000577894.1	9.81409e-05	0.00036052	1.81904	0.467001	2.56449	6.23275	1.26423	4.18802	0.58168	4.18802	ENSG00000185862	EVI2B
ENST00000510629.1	1.03303e-17	1.89079e-16	1.8188	0.212223	2.31971	1.94995	0.287195	0.838774	0.630713	0.838774	ENSG00000145632	PLK2
ENST00000381529.8	5.1678e-20	1.14666e-18	1.81859	0.198527	4.88164	1.81054	0.412659	0.572661	0.366923	0.572661	ENSG00000198223	CSF2RA
ENST00000525894.5	0.000118294	0.000426612	1.81852	0.472387	2.77308	6.35748	1.72822	3.85051	0.54749	3.85051	ENSG00000143248	RGS5
ENST00000371926.7	1.45493e-32	7.27843e-31	1.81839	0.153028	5.43165	1.41451	0.170984	0.414456	0.313877	0.414456	ENSG00000138134	STAMBPL1
ENST00000482046.1	1.22977e-08	8.75048e-08	1.81811	0.319216	1.39612	3.35647	0.777204	1.77027	0.984989	1.77027	ENSG00000117399	CDC20
ENST00000411694.1	1.78986e-23	5.09754e-22	1.81804	0.182094	2.88218	1.65524	0.152897	0.676057	0.532244	0.676057	ENSG00000225331	LINC01678
ENST00000565022.1	1.63237e-12	1.8352e-11	1.81668	0.25722	3.23183	2.47077	0.586526	1.06753	0.499337	1.06753	ENSG00000103490	PYCARD
ENST00000535313.1	3.85227e-07	2.18664e-06	1.81664	0.35788	2.43115	4.00299	1.0943	2.10766	0.606576	2.10766	ENSG00000139182	CLSTN3
ENST00000466741.5	5.42637e-07	3.00879e-06	1.81614	0.362461	1.2223	4.08419	0.859001	2.42545	1.09351	2.42545	ENSG00000064886	CHI3L2
ENST00000292174.4	7.5116e-08	4.77416e-07	1.81573	0.337591	5.05241	3.65296	1.07503	1.77417	0.351955	1.77417	ENSG00000160683	CXCR5
ENST00000568883.5	1.68738e-05	7.22002e-05	1.81518	0.421872	3.4111	5.2365	1.39798	3.05142	0.48316	3.05142	ENSG00000067225	PKM
ENST00000396887.7	1.74691e-14	2.39659e-13	1.81456	0.236641	4.39325	2.21731	0.470241	0.929733	0.405916	0.929733	ENSG00000008517	IL32
ENST00000563039.2	1.85566e-22	4.89317e-21	1.81453	0.186117	4.10078	1.68868	0.140259	0.725728	0.429844	0.725728	ENSG00000197471	SPN
ENST00000203629.2	4.75325e-12	5.09441e-11	1.81395	0.262406	4.35898	2.53494	0.170994	1.55042	0.408645	1.55042	ENSG00000089692	LAG3
ENST00000393847.5	4.38844e-22	1.1281e-20	1.81354	0.187706	4.50383	1.70247	0.103214	0.77762	0.397214	0.77762	ENSG00000167261	DPEP2
ENST00000372179.7	1.20698e-13	1.51519e-12	1.81316	0.244493	1.82776	2.30952	0.33939	1.15503	0.781136	1.15503	ENSG00000196358	NTNG2
ENST00000534028.5	1.19468e-11	1.22458e-10	1.81289	0.267354	2.54283	2.566	1.20145	0.552326	0.585498	0.585498	ENSG00000162241	SLC25A45
ENST00000503378.1	1.93616e-22	5.09351e-21	1.81285	0.186027	4.44451	1.6509	0.463284	0.366091	0.401868	0.401868	ENSG00000145632	PLK2
ENST00000580779.5	1.77215e-16	2.92157e-15	1.81283	0.220095	3.84679	2.02869	0.390121	0.82092	0.448432	0.82092	ENSG00000168961	LGALS9
ENST00000504100.1	9.5204e-16	1.47218e-14	1.81202	0.225575	1.69659	2.0884	0.267459	1.00465	0.834227	1.00465	ENSG00000138792	ENPEP
ENST00000391911.5	1.59411e-09	1.26859e-08	1.81197	0.300266	4.68139	3.06033	0.702815	1.55118	0.383262	1.55118	ENSG00000196878	LAMB3
ENST00000475315.5	0.000153192	0.000539708	1.81165	0.478533	1.65216	6.49584	1.80331	3.92155	0.853852	3.92155	ENSG00000114416	FXR1
ENST00000301770.10	1.45038e-10	1.30831e-09	1.81159	0.282597	4.41241	2.80511	0.804662	1.19186	0.404399	1.19186	ENSG00000167992	VWCE
ENST00000587961.1	2.20928e-11	2.20089e-10	1.81132	0.27069	4.97345	2.64183	0.0143385	1.81749	0.359022	1.81749	ENSG00000266976	AC079466.1
ENST00000442504.5	6.43001e-09	4.7464e-08	1.81119	0.311997	2.82058	3.23736	0.754536	1.67901	0.540371	1.67901	ENSG00000155849	ELMO1
ENST00000423083.1	2.52013e-14	3.40037e-13	1.8111	0.23765	2.94998	2.22598	0.286005	1.12594	0.524488	1.12594	ENSG00000182487	NCF1B
ENST00000621570.4	3.12366e-09	2.4015e-08	1.81107	0.305668	1.72423	3.14051	0.565938	1.76989	0.82245	1.76989	ENSG00000274148	LILRA6
ENST00000562997.5	4.97124e-12	5.31729e-11	1.81089	0.262204	1.3553	2.52953	0.4896	1.22918	1.00897	1.22918	ENSG00000067225	PKM
ENST00000338602.6	9.5489e-08	5.97409e-07	1.81054	0.339363	6.20158	3.67788	0.023984	2.85519	0.234077	2.85519	ENSG00000156222	SLC28A1
ENST00000560646.2	1.3028e-20	3.02888e-19	1.8101	0.194468	2.75726	1.76328	0.139043	0.806398	0.54999	0.806398	ENSG00000259433	AC051619.3
ENST00000636413.1	8.05756e-05	0.000301583	1.80945	0.458939	3.89617	6.03924	1.7563	3.50933	0.444949	3.50933	ENSG00000169554	ZEB2
ENST00000587587.1	6.28395e-19	1.2769e-17	1.8091	0.203569	1.74231	1.5027	0.221081	0.462047	0.814927	0.814927	ENSG00000267551	AC005264.1
ENST00000374403.3	2.09521e-42	1.70183e-40	1.80842	0.132511	4.84117	1.2604	0.0140603	0.424919	0.370311	0.424919	ENSG00000090889	KIF4A
ENST00000419548.4	9.37059e-14	1.18922e-12	1.80792	0.242691	4.46129	2.283	0.287707	1.18477	0.400549	1.18477	ENSG00000088827	SIGLEC1
ENST00000565645.1	2.3526e-28	9.27405e-27	1.80763	0.163681	3.38839	1.48815	0.138668	0.531116	0.485411	0.531116	ENSG00000140939	NOL3
ENST00000535624.1	1.59731e-08	1.11958e-07	1.80762	0.31989	1.66439	3.35753	0.785904	1.77234	0.848362	1.77234	ENSG00000008394	MGST1
ENST00000562225.1	7.71101e-13	8.93712e-12	1.80754	0.252231	5.33972	2.3995	0.246618	1.3439	0.323622	1.3439	ENSG00000163565	IFI16
ENST00000559009.1	2.21799e-25	7.16225e-24	1.80749	0.17362	2.52445	1.37451	0.164798	0.390316	0.588798	0.588798	ENSG00000259236	GOLGA8VP
ENST00000289473.8	4.55618e-27	1.65074e-25	1.80688	0.167704	5.28099	1.52047	0.0310693	0.672048	0.329742	0.672048	ENSG00000158517	NCF1
ENST00000542434.5	1.47207e-09	1.17783e-08	1.80686	0.298783	2.86309	3.03366	0.651711	1.58007	0.534642	1.58007	ENSG00000012779	ALOX5
ENST00000622021.4	1.47207e-09	1.17783e-08	1.80686	0.298783	2.86309	3.03366	0.651711	1.58007	0.534642	1.58007	ENSG00000275565	ALOX5
ENST00000487162.1	3.81012e-36	2.33106e-34	1.80663	0.143916	4.73091	1.33679	0.021914	0.495883	0.379309	0.495883	ENSG00000025708	TYMP
ENST00000541233.1	2.76178e-10	2.41453e-09	1.80659	0.286233	3.37591	2.85173	0.970517	1.07772	0.486621	1.07772	ENSG00000139193	CD27
ENST00000370662.3	3.45487e-14	4.60089e-13	1.80611	0.238273	1.52529	2.22876	0.26812	1.15122	0.914845	1.15122	ENSG00000137976	DNASE2B
ENST00000400758.6	1.31367e-11	1.34059e-10	1.80596	0.266873	3.17401	2.58616	0.484007	1.29653	0.504112	1.29653	ENSG00000188191	PRKAR1B
ENST00000354530.2	3.71311e-11	3.58627e-10	1.80566	0.27296	3.01809	2.6672	0.109602	1.75308	0.517655	1.75308	ENSG00000188029	CTSL3P
ENST00000369626.7	2.72919e-34	1.49403e-32	1.80552	0.147865	7.15543	1.36429	0.000788823	0.545813	0.167205	0.545813	ENSG00000155380	SLC16A1
ENST00000630362.2	2.72919e-34	1.49403e-32	1.80552	0.147865	7.15543	1.36429	0.000788823	0.545813	0.167205	0.545813	ENSG00000281917	SLC16A1
ENST00000356660.8	2.04838e-05	8.62365e-05	1.80496	0.423745	3.24813	5.26636	1.1047	3.3843	0.497978	3.3843	ENSG00000176697	BDNF
ENST00000606293.5	1.84159e-06	9.40037e-06	1.80488	0.378376	5.31184	4.36567	0.11749	3.46171	0.32654	3.46171	ENSG00000197253	TPSB2
ENST00000409030.7	6.43304e-08	4.13126e-07	1.80426	0.333731	3.82906	3.57833	1.97573	0.808669	0.44968	0.808669	ENSG00000163219	ARHGAP25
ENST00000559661.5	5.00318e-14	6.55226e-13	1.80406	0.239525	2.7642	2.2417	0.473973	0.960332	0.548893	0.960332	ENSG00000205436	EXOC3L4
ENST00000321562.8	1.21152e-37	7.86674e-36	1.80387	0.140669	8.20693	1.3114	0.00110953	0.493588	0.128217	0.493588	ENSG00000141756	FKBP10
ENST00000529404.5	1.46296e-12	1.65363e-11	1.80383	0.254852	3.76745	2.42901	0.392371	1.23137	0.454043	1.23137	ENSG00000221968	FADS3
ENST00000525825.5	3.23577e-14	4.31869e-13	1.80378	0.237698	4.46333	2.21986	0.799525	0.612985	0.400389	0.612985	ENSG00000137752	CASP1
[truncated: 30,645 more rows]

## Sheet: High confidence DETs
target_id	pval	qval	b	se_b	mean_obs	var_obs	tech_var	sigma_sq	smooth_sigma_sq	final_sigma_sq	ens_gene	ext_gene
ENST00000368444.7	8.72859e-47	8.25154e-45	6.90843	0.480961	4.06247	17.7768	0.139709	5.64337	0.432814	5.64337	ENSG00000164434	FABP7
ENST00000378357.8	1.50049e-82	3.97175e-80	6.71525	0.348902	5.73061	14.4001	0.276483	2.76682	0.281715	2.76682	ENSG00000107159	CA9
ENST00000340888.7	6.03902e-56	8.01612e-54	6.48972	0.411833	3.5993	14.8328	0.435999	3.80416	0.466593	3.80416	ENSG00000130822	PNCK
ENST00000493245.1	8.42107e-85	2.33911e-82	6.13774	0.314537	4.82189	11.9615	0.264556	2.20879	0.371908	2.20879	ENSG00000107159	CA9
ENST00000521362.1	5.41711e-117	3.12515e-114	6.02475	0.26202	3.24578	10.8651	0.295497	1.42086	0.498174	1.42086	ENSG00000170231	FABP6
ENST00000378585.6	3.08218e-115	1.661e-112	6.01816	0.263754	3.14326	10.8676	0.311288	1.42786	0.506658	1.42786	ENSG00000187730	GABRD
ENST00000440322.5	2.82234e-64	4.95131e-62	5.77208	0.340989	4.00795	11.2908	0.191805	2.71503	0.436905	2.71503	ENSG00000224490	TTC21B-AS1
ENST00000515291.1	1.03914e-57	1.45669e-55	5.59243	0.349246	2.52272	10.9163	0.109605	2.93972	0.589112	2.93972	ENSG00000178776	C5orf46
ENST00000449049.7	8.92283e-83	2.38287e-80	5.57589	0.289299	2.65032	9.92235	0.663245	1.42911	0.56717	1.42911	ENSG00000182199	SHMT2
ENST00000447676.6	2.03433e-42	1.65387e-40	5.50377	0.403223	2.38358	11.673	0.20994	3.85478	0.616434	3.85478	ENSG00000130822	PNCK
ENST00000245903.3	1.04627e-53	1.27589e-51	5.47349	0.354756	4.61906	10.6799	0.20643	2.93986	0.388186	2.93986	ENSG00000125726	CD70
ENST00000425350.1	1.92789e-73	4.28406e-71	5.33627	0.294372	3.5465	9.33534	0.128017	2.03835	0.47089	2.03835	ENSG00000233610	LINC00462
ENST00000181796.6	1.19354e-37	7.75695e-36	5.33585	0.416062	4.56961	11.4737	0.829438	3.49826	0.392066	3.49826	ENSG00000065809	FAM107B
ENST00000423145.7	9.96276e-57	1.35646e-54	5.20318	0.327829	3.21644	9.49631	0.284837	2.40196	0.500613	2.40196	ENSG00000125726	CD70
ENST00000358229.6	6.62228e-64	1.14834e-61	5.15826	0.305635	3.04931	9.03085	0.599414	1.73591	0.514765	1.73591	ENSG00000154269	ENPP3
ENST00000527933.2	7.97444e-85	2.22191e-82	5.08862	0.260736	2.46319	8.22133	0.153861	1.54573	0.600258	1.54573	ENSG00000171766	GATM
ENST00000426664.6	1.05412e-35	6.2743e-34	5.05906	0.405616	5.72531	10.5347	1.54885	2.56426	0.282282	2.56426	ENSG00000172765	TMCC1
ENST00000265634.3	9.13916e-62	1.47665e-59	5.04353	0.304125	5.89447	8.71248	0.0359221	2.27638	0.264431	2.27638	ENSG00000106236	NPTX2
ENST00000555173.1	7.17443e-91	2.26553e-88	5.0396	0.249296	5.97687	7.95155	0.287285	1.26643	0.255978	1.26643	ENSG00000185633	NDUFA4L2
ENST00000521098.2	7.69959e-92	2.50159e-89	5.0286	0.247407	4.41698	7.90037	0.448523	1.08174	0.404038	1.08174	ENSG00000184661	CDCA2
ENST00000308453.5	8.36709e-28	3.16392e-26	5.02137	0.459449	3.48584	11.5912	0.647236	4.6301	0.476137	4.6301	ENSG00000124564	SLC17A3
ENST00000488994.5	1.54365e-38	1.05086e-36	4.9968	0.384896	2.68397	9.97128	0.422971	3.28066	0.561688	3.28066	ENSG00000130822	PNCK
ENST00000510323.1	1.60798e-84	4.45272e-82	4.86235	0.249601	2.67027	7.51209	0.178053	1.37946	0.563909	1.37946	ENSG00000172765	TMCC1
ENST00000456816.5	7.34462e-80	1.86721e-77	4.8139	0.254391	3.4747	7.45346	0.177287	1.44059	0.477142	1.44059	ENSG00000214145	LINC00887
ENST00000243347.4	5.86702e-86	1.67623e-83	4.77339	0.24293	5.46255	7.21432	0.0603125	1.41506	0.310569	1.41506	ENSG00000123610	TNFAIP6
ENST00000588802.5	2.50522e-42	2.02572e-40	4.77252	0.350039	3.70587	8.78399	1.04432	2.01886	0.458491	2.01886	ENSG00000130208	APOC1
ENST00000535653.1	3.92332e-29	1.61818e-27	4.77217	0.425957	2.4223	10.2411	0.360727	4.17525	0.608365	4.17525	ENSG00000172927	MYEOV
ENST00000469406.5	2.42437e-41	1.87768e-39	4.7098	0.349712	2.46202	8.62815	0.549693	2.50777	0.600484	2.50777	ENSG00000134716	CYP2J2
ENST00000393962.6	7.73385e-45	6.83046e-43	4.70239	0.334696	5.23473	8.35622	0.511702	2.28884	0.334469	2.28884	ENSG00000167772	ANGPTL4
ENST00000452288.1	6.05931e-66	1.10388e-63	4.64207	0.270641	1.90757	7.2543	0.0682629	1.7629	0.751921	1.7629	ENSG00000233456	LINC01077
ENST00000616445.4	1.39289e-31	6.53575e-30	4.61717	0.394884	2.36948	9.24235	0.917819	2.98051	0.619478	2.98051	ENSG00000149927	DOC2A
ENST00000554503.5	3.8415e-108	1.77294e-105	4.61077	0.208715	8.58535	6.44654	0.0092212	1.07983	0.119856	1.07983	ENSG00000185633	NDUFA4L2
ENST00000556732.1	5.51646e-110	2.6268e-107	4.58095	0.205589	7.05757	6.34526	0.314645	0.742026	0.172311	0.742027	ENSG00000185633	NDUFA4L2
ENST00000466095.5	1.40147e-43	1.1944e-41	4.55441	0.329004	2.5098	7.9168	0.595176	2.11091	0.591471	2.11091	ENSG00000134716	CYP2J2
ENST00000555116.5	6.38293e-40	4.61772e-38	4.54808	0.343928	3.21966	8.15078	1.32973	1.62742	0.500347	1.62742	ENSG00000182199	SHMT2
ENST00000618724.1	4.5959e-71	9.59669e-69	4.53491	0.254426	2.65064	6.79525	0.105546	1.51277	0.567117	1.51277	ENSG00000273585	LINC02348
ENST00000621716.2	5.99001e-36	3.6253e-34	4.52968	0.361868	4.82014	8.42196	0.0455457	3.22817	0.372052	3.22817	ENSG00000276996	SLC6A3
ENST00000270349.11	5.99001e-36	3.6253e-34	4.52968	0.361868	4.82014	8.42196	0.0455457	3.22817	0.372052	3.22817	ENSG00000142319	SLC6A3
ENST00000545255.1	1.66825e-36	1.03497e-34	4.51058	0.357456	3.5517	8.29983	0.548243	2.64613	0.470457	2.64613	ENSG00000166741	NNMT
ENST00000425237.5	8.81173e-60	1.32171e-57	4.44133	0.272359	2.87029	6.81692	0.45233	1.40215	0.533726	1.40215	ENSG00000119408	NEK6
ENST00000492633.5	5.2829e-50	5.62657e-48	4.40147	0.296028	2.54336	7.06083	0.253439	1.93737	0.585404	1.93737	ENSG00000134716	CYP2J2
ENST00000579755.1	1.31374e-67	2.49963e-65	4.40095	0.253316	2.56091	6.47902	0.379111	1.22512	0.582306	1.22512	ENSG00000147889	CDKN2A
ENST00000550114.5	7.03669e-132	5.65429e-129	4.37528	0.179048	2.18669	5.62747	0.133964	0.667493	0.664844	0.667493	ENSG00000129521	EGLN3
ENST00000592176.1	8.8482e-49	9.00805e-47	4.36301	0.297238	2.78255	6.99349	0.533131	1.67563	0.546006	1.67563	ENSG00000130208	APOC1
ENST00000395868.7	5.76814e-30	2.50901e-28	4.35844	0.383263	2.88797	8.43214	0.399594	3.27266	0.531538	3.27266	ENSG00000087494	PTHLH
ENST00000546191.5	1.13418e-30	5.09093e-29	4.29983	0.373475	3.61403	8.12068	1.09793	2.38915	0.465432	2.38915	ENSG00000119408	NEK6
ENST00000545068.5	3.14448e-18	6.01731e-17	4.29631	0.493481	5.37248	10.6878	1.08997	4.99812	0.320169	4.99812	ENSG00000198815	FOXJ3
ENST00000592885.5	2.04766e-46	1.91762e-44	4.29165	0.300019	2.06968	6.87863	0.624868	1.62541	0.69873	1.62541	ENSG00000130208	APOC1
ENST00000440005.6	6.41392e-61	1.00739e-58	4.28351	0.260139	5.20879	6.30818	0.074144	1.61767	0.337065	1.61767	ENSG00000283406	DGCR5
ENST00000635900.1	9.02497e-17	1.53018e-15	4.27214	0.513666	2.68233	11.1386	0.408299	6.18802	0.561953	6.18802	ENSG00000236318	AC019117.2
ENST00000542064.1	1.63544e-34	9.04636e-33	4.26115	0.347787	3.03369	7.57856	0.159833	2.86406	0.516195	2.86406	ENSG00000255774	AP000439.2
ENST00000354352.9	1.64413e-28	6.5414e-27	4.25773	0.384417	2.26828	8.23494	0.328517	3.3659	0.643218	3.3659	ENSG00000018280	SLC11A1
ENST00000640423.1	4.58479e-51	5.11298e-49	4.23925	0.28203	1.66492	6.50662	0.736599	1.25192	0.848128	1.25192	ENSG00000187730	GABRD
ENST00000389354.6	1.22503e-21	3.06419e-20	4.21993	0.441604	2.357	9.32301	1.5342	3.34114	0.622221	3.34114	ENSG00000109794	FAM149A
ENST00000468257.1	4.84459e-37	3.06179e-35	4.19923	0.330243	2.04452	7.1519	0.318145	2.40837	0.706484	2.40837	ENSG00000134716	CYP2J2
ENST00000329582.8	1.91368e-20	4.398e-19	4.19282	0.452444	3.02599	9.50529	0.72195	4.3957	0.516911	4.3957	ENSG00000174564	IL20RB
ENST00000372126.3	3.77116e-21	9.12838e-20	4.18286	0.443156	2.6924	9.27835	0.157026	4.75266	0.560328	4.75266	ENSG00000188373	C10orf99
ENST00000509714.5	1.53689e-17	2.77351e-16	4.17262	0.489495	3.63609	10.3263	0.287453	5.70268	0.463722	5.70268	ENSG00000124564	SLC17A3
ENST00000613496.4	4.97142e-15	7.19776e-14	4.14651	0.529728	5.64409	11.2862	2.24249	4.7728	0.291005	4.7728	ENSG00000115756	HPCAL1
ENST00000234371.9	3.46054e-30	1.5207e-28	4.14236	0.362841	2.6106	7.5912	0.197968	3.09337	0.573776	3.09337	ENSG00000116014	KISS1R
ENST00000542647.5	8.08592e-23	2.18794e-21	4.13572	0.420579	2.68049	8.69674	1.17444	3.24774	0.562252	3.24774	ENSG00000166741	NNMT
ENST00000523562.5	9.7994e-42	7.75652e-40	4.11808	0.304268	3.48766	6.57358	0.442001	1.87248	0.475974	1.87248	ENSG00000102878	HSF4
ENST00000615892.4	3.18843e-18	6.0988e-17	4.11748	0.473027	3.40537	9.81858	1.09712	4.49673	0.483729	4.49673	ENSG00000146112	PPP1R18
ENST00000623565.3	8.66406e-43	7.17331e-41	4.10584	0.299445	2.14722	6.47609	0.205546	2.03614	0.675888	2.03614	ENSG00000082929	LINC01587
ENST00000556785.1	2.01674e-27	7.45077e-26	4.0892	0.376921	4.80725	7.73847	1.22921	2.32251	0.373113	2.32251	ENSG00000129521	EGLN3
ENST00000468248.5	1.81969e-90	5.68634e-88	4.08124	0.202348	3.63687	5.21947	0.288515	0.735107	0.463662	0.735107	ENSG00000061656	SPAG4
ENST00000546215.5	1.01419e-30	4.56368e-29	4.06103	0.352438	2.86356	7.23858	0.876816	2.2285	0.534581	2.2285	ENSG00000073060	SCARB1
ENST00000604539.1	2.13809e-88	6.39275e-86	4.01523	0.201444	1.90795	5.07547	0.111027	0.903466	0.751787	0.903466	ENSG00000271275	AC007326.1
ENST00000481454.1	1.13861e-63	1.95556e-61	4.00623	0.237827	3.06305	5.45277	0.219589	1.19445	0.513532	1.19445	ENSG00000135245	HILPDA
ENST00000619321.1	1.26849e-10	1.1529e-09	4.0034	0.622525	2.9343	13.6379	1.70776	7.98069	0.526186	7.98069	ENSG00000141526	SLC16A3
ENST00000357639.7	5.50792e-32	2.66934e-30	3.9891	0.338893	7.37735	6.86064	0.210841	2.66037	0.156682	2.66037	ENSG00000154269	ENPP3
ENST00000301455.6	9.7515e-72	2.07472e-69	3.98103	0.222273	8.60496	5.22483	0.00931184	1.22582	0.119489	1.22582	ENSG00000167772	ANGPTL4
ENST00000407622.2	9.91389e-67	1.83207e-64	3.97822	0.230528	6.84996	5.31167	0.0262472	1.30233	0.184175	1.30233	ENSG00000050767	COL23A1
ENST00000397644.2	3.75599e-55	4.83588e-53	3.9703	0.25382	2.60448	5.57497	0.26036	1.35025	0.574808	1.35025	ENSG00000214145	LINC00887
ENST00000573763.1	6.03933e-39	4.20033e-37	3.95442	0.302931	3.12662	6.21986	0.780014	1.51416	0.50805	1.51416	ENSG00000132386	SERPINF1
ENST00000538310.1	2.84316e-30	1.25184e-28	3.94284	0.344849	2.32296	6.86875	0.333364	2.63966	0.629953	2.63966	ENSG00000087494	PTHLH
ENST00000373091.7	6.12596e-40	4.43895e-38	3.94034	0.297901	4.91659	6.11699	0.0510581	2.16756	0.363952	2.16756	ENSG00000163873	GRIK3
ENST00000367969.8	1.18273e-23	3.40943e-22	3.93986	0.393	2.89741	7.74205	0.862881	2.99835	0.530404	2.99835	ENSG00000203747	FCGR3A
ENST00000423636.6	2.64609e-31	1.22374e-29	3.93915	0.338478	1.86824	6.75366	0.492733	2.37144	0.766052	2.37144	ENSG00000054356	PTPRN
ENST00000417355.1	7.97367e-75	1.82597e-72	3.93289	0.214889	1.7371	5.04874	0.095136	1.05929	0.817078	1.05929	ENSG00000230432	AC114803.1
ENST00000630314.1	7.89571e-32	3.76571e-30	3.93104	0.334826	2.35128	6.67669	0.259082	2.54362	0.623494	2.54362	ENSG00000276996	SLC6A3
ENST00000512002.2	7.89571e-32	3.76571e-30	3.93104	0.334826	2.35128	6.67669	0.259082	2.54362	0.623494	2.54362	ENSG00000142319	SLC6A3
ENST00000425900.1	2.23716e-50	2.42284e-48	3.92926	0.263251	2.22077	5.61378	0.138222	1.59431	0.65561	1.59431	ENSG00000232271	AL096799.1
ENST00000588750.5	1.98328e-41	1.54403e-39	3.90102	0.28934	5.91823	5.91473	0.259322	1.83362	0.261975	1.83362	ENSG00000130208	APOC1
ENST00000594936.1	4.31021e-30	1.88395e-28	3.90089	0.342263	2.39864	6.74169	0.314092	2.61451	0.613246	2.61451	ENSG00000125730	C3
ENST00000540947.6	1.20897e-28	4.8573e-27	3.8629	0.347906	3.67722	6.76358	0.369753	2.65621	0.460609	2.65621	ENSG00000172824	CES4A
ENST00000511918.5	4.03294e-38	2.69652e-36	3.83822	0.297341	1.78168	5.90815	0.18922	2.02108	0.799009	2.02108	ENSG00000248323	LUCAT1
ENST00000453748.5	1.2005e-22	3.20312e-21	3.80882	0.388913	3.70959	7.40655	0.573774	3.20755	0.458219	3.20755	ENSG00000132780	NASP
ENST00000405162.2	4.04641e-18	7.66664e-17	3.80147	0.438084	2.05202	8.39876	0.801983	3.99596	0.704154	3.99596	ENSG00000172348	RCAN2
ENST00000611716.4	2.2334e-11	2.2232e-10	3.79865	0.56782	3.08644	11.6229	2.16456	5.89593	0.511477	5.89593	ENSG00000140479	PCSK6
ENST00000201015.8	6.72563e-21	1.59538e-19	3.79708	0.404894	2.9968	7.69793	0.789926	3.30854	0.519705	3.30854	ENSG00000087494	PTHLH
ENST00000390654.7	1.81795e-69	3.6117e-67	3.79218	0.215254	5.92995	4.77813	0.0684781	1.08988	0.260767	1.08988	ENSG00000050767	COL23A1
ENST00000475244.5	3.05831e-24	9.19609e-23	3.77027	0.371169	3.92823	6.99901	0.983521	2.46065	0.442675	2.46065	ENSG00000082684	SEMA5B
ENST00000395681.5	1.31564e-14	1.82524e-13	3.75982	0.488016	4.54688	9.46362	2.03018	3.92382	0.393845	3.92382	ENSG00000025708	TYMP
ENST00000522295.5	2.48439e-22	6.50342e-21	3.75744	0.386578	2.26261	7.26357	1.06186	2.67421	0.644658	2.67421	ENSG00000102878	HSF4
ENST00000523395.5	1.58517e-28	6.31519e-27	3.75405	0.338841	2.44309	6.40014	0.423478	2.44686	0.604194	2.44686	ENSG00000076554	TPD52
ENST00000592535.5	8.62946e-70	1.72968e-67	3.73149	0.211304	5.29717	4.62112	0.231551	0.884685	0.328066	0.884685	ENSG00000130208	APOC1
ENST00000409508.7	1.11905e-12	1.28083e-11	3.71808	0.522569	4.26823	10.2489	1.0698	5.75715	0.415997	5.75715	ENSG00000105877	DNAH11
ENST00000407623.7	7.86198e-26	2.6196e-24	3.69901	0.351989	3.54461	6.52134	0.931444	2.16596	0.471048	2.16596	ENSG00000100243	CYB5R3
ENST00000539239.5	1.58045e-27	5.87752e-26	3.68521	0.338987	3.03979	6.27329	0.59937	2.27344	0.515633	2.27344	ENSG00000087494	PTHLH
ENST00000257549.8	2.04415e-52	2.37992e-50	3.65325	0.23978	4.4628	4.79311	0.068322	1.36904	0.40043	1.36904	ENSG00000135094	SDS
ENST00000586638.5	2.05753e-22	5.40805e-21	3.64992	0.374777	2.26697	6.84011	1.15385	2.3576	0.643549	2.3576	ENSG00000130208	APOC1
ENST00000330333.10	1.21978e-12	1.38993e-11	3.64293	0.512864	3.52391	9.86056	0.64517	5.93056	0.472802	5.93056	ENSG00000182240	BACE2
ENST00000399539.4	1.03038e-43	8.82316e-42	3.62695	0.261588	1.8424	5.01532	0.204387	1.50631	0.775616	1.50631	ENSG00000237517	DGCR5
ENST00000520337.1	7.87454e-29	3.1894e-27	3.62388	0.325259	2.88024	5.93441	1.03786	1.60697	0.532484	1.60697	ENSG00000164932	CTHRC1
ENST00000264613.10	3.30884e-20	7.46517e-19	3.59063	0.389928	6.82725	7.01843	0.172243	3.62886	0.185562	3.62886	ENSG00000047457	CP
ENST00000341524.5	3.72257e-14	4.94203e-13	3.5863	0.473731	2.27108	8.80173	2.24336	3.36716	0.642513	3.36716	ENSG00000069424	KCNAB2
ENST00000493786.2	1.13514e-75	2.63296e-73	3.57322	0.194113	4.05792	4.1567	0.180625	0.761373	0.433161	0.761373	ENSG00000112715	VEGFA
ENST00000283635.7	5.60605e-22	1.43007e-20	3.56608	0.370059	3.61513	6.60035	0.707302	2.71629	0.465346	2.71629	ENSG00000153563	CD8A
ENST00000512683.1	2.2498e-67	4.25368e-65	3.5651	0.205571	3.97344	4.2554	0.171052	0.885434	0.439428	0.885434	ENSG00000112715	VEGFA
ENST00000249016.4	1.56099e-27	5.80994e-26	3.56447	0.327847	3.54042	5.86838	0.193675	2.49341	0.4714	2.49341	ENSG00000128285	MCHR1
ENST00000478818.1	2.64738e-77	6.26991e-75	3.55803	0.191185	2.83645	4.10142	0.364273	0.549521	0.538166	0.54952	ENSG00000272601	AC010655.3
ENST00000217169.7	2.23695e-19	4.70922e-18	3.55631	0.395102	2.17199	7.057	0.472903	3.42974	0.668913	3.42974	ENSG00000101197	BIRC7
ENST00000544232.5	3.57363e-22	9.27382e-21	3.53746	0.36534	4.46972	6.46314	0.959333	2.37751	0.399887	2.37751	ENSG00000142046	TMEM91
ENST00000493710.1	6.50728e-56	8.59964e-54	3.53101	0.224143	2.98541	4.39181	0.346539	0.909461	0.520832	0.909461	ENSG00000240758	AC010655.2
ENST00000523190.5	4.161e-79	1.03447e-76	3.53026	0.187465	2.30811	3.95433	0.245128	0.570288	0.633448	0.633448	ENSG00000249859	PVT1
ENST00000338312.10	3.47103e-29	1.43624e-27	3.51723	0.313639	2.71377	5.55837	0.659582	1.79966	0.556899	1.79966	ENSG00000091879	ANGPT2
ENST00000414120.1	1.23238e-80	3.18707e-78	3.51437	0.184801	4.77498	3.96405	0.0406548	0.813132	0.375749	0.813132	ENSG00000214145	LINC00887
ENST00000427707.5	9.9511e-43	8.20118e-41	3.51323	0.256413	3.22493	4.74396	0.41643	1.22726	0.49991	1.22726	ENSG00000154269	ENPP3
ENST00000553474.5	1.02352e-12	1.17447e-11	3.51118	0.492637	2.84715	9.11922	1.77147	4.29581	0.536724	4.29581	ENSG00000182199	SHMT2
ENST00000274341.8	4.16911e-32	2.03144e-30	3.50996	0.297594	5.02121	5.30276	0.0405152	2.17354	0.35478	2.17354	ENSG00000145681	HAPLN1
ENST00000395680.5	2.40008e-16	3.91092e-15	3.49112	0.425736	2.82814	7.56327	2.19566	2.33562	0.539311	2.33562	ENSG00000025708	TYMP
ENST00000395872.5	2.69856e-17	4.77136e-16	3.48343	0.411805	2.01394	7.26096	0.961417	3.27816	0.71615	3.27816	ENSG00000087494	PTHLH
ENST00000521374.5	3.47137e-23	9.68121e-22	3.48037	0.35091	3.21529	6.10618	1.02873	2.04971	0.500708	2.04971	ENSG00000102878	HSF4
ENST00000589078.1	4.70388e-34	2.53798e-32	3.47565	0.28568	1.91715	5.07026	0.451394	1.58894	0.748556	1.58894	ENSG00000130208	APOC1
ENST00000523779.1	5.16532e-33	2.66245e-31	3.46631	0.289608	2.42604	5.10981	0.687258	1.40956	0.607607	1.40956	ENSG00000131203	IDO1
ENST00000474204.1	1.0999e-34	6.14451e-33	3.46592	0.282142	2.78068	5.00349	0.330161	1.65995	0.546297	1.65995	ENSG00000047457	CP
ENST00000578845.2	2.0163e-53	2.44227e-51	3.46453	0.225167	2.35779	4.28576	0.465083	0.802421	0.622046	0.802421	ENSG00000147889	CDKN2A
ENST00000418395.1	1.55199e-45	1.40801e-43	3.46441	0.24461	2.55618	4.51157	0.208023	1.28782	0.583137	1.28782	ENSG00000243144	AC079760.2
ENST00000589781.1	4.87354e-36	2.96154e-34	3.46188	0.276202	1.93573	4.91433	0.29169	1.6155	0.742113	1.6155	ENSG00000130208	APOC1
ENST00000517838.5	7.46407e-73	1.6265e-70	3.45892	0.191598	2.03749	3.68872	0.209059	0.465224	0.708682	0.708682	ENSG00000249859	PVT1
ENST00000256412.8	9.87239e-19	1.9731e-17	3.45343	0.390812	2.42384	6.79146	0.601812	3.21655	0.608051	3.21655	ENSG00000134028	ADAMDEC1
ENST00000530890.5	2.05896e-20	4.71861e-19	3.44208	0.371746	3.4007	6.41187	1.12557	2.32931	0.484194	2.32931	ENSG00000008517	IL32
ENST00000373113.7	1.13162e-63	1.95101e-61	3.43355	0.203825	5.50745	4.00521	0.185067	0.853553	0.305743	0.853553	ENSG00000095970	TREM2
ENST00000438934.5	4.37719e-61	6.89902e-59	3.41846	0.207313	5.97922	4.0146	0.0120075	1.06246	0.25574	1.06246	ENSG00000237517	DGCR5
ENST00000371204.3	3.44217e-45	3.07632e-43	3.41083	0.241784	6.97099	4.38454	0.0117659	1.44972	0.177084	1.44972	ENSG00000134716	CYP2J2
ENST00000557748.5	9.95931e-33	5.03261e-31	3.40912	0.286135	2.05864	4.96103	0.354074	1.69275	0.702111	1.69275	ENSG00000119630	PGF
ENST00000359843.7	1.73679e-23	4.95422e-22	3.40028	0.34047	4.06595	5.7884	1.19666	1.70133	0.432548	1.70133	ENSG00000111206	FOXM1
ENST00000601475.1	6.3349e-17	1.08968e-15	3.39545	0.406211	5.29185	6.9949	0.43999	3.6852	0.328618	3.6852	ENSG00000125730	C3
ENST00000555567.5	7.23045e-28	2.75611e-26	3.39125	0.30992	4.45589	5.28118	0.685577	1.71568	0.400973	1.71568	ENSG00000119630	PGF
ENST00000614781.1	1.5005e-30	6.70175e-29	3.3722	0.293519	3.67806	5.00373	0.100659	2.05318	0.460546	2.05318	ENSG00000276980	AC008760.2
ENST00000473296.1	8.11359e-30	3.49545e-28	3.37002	0.297124	2.58227	5.05271	0.202943	2.00412	0.578598	2.00412	ENSG00000047457	CP
ENST00000347048.8	5.04377e-10	4.27263e-09	3.35509	0.5396	6.36654	10.0483	0.380491	6.89871	0.219332	6.89871	ENSG00000119383	PTPA
ENST00000460674.5	1.29489e-19	2.78328e-18	3.3505	0.369779	3.60325	6.2187	0.2998	3.11862	0.46628	3.11862	ENSG00000047457	CP
ENST00000513366.1	2.21924e-51	2.49969e-49	3.34996	0.222158	2.16134	4.05528	0.259211	0.974639	0.671892	0.974639	ENSG00000249551	LINC02216
ENST00000419463.1	5.05979e-15	7.31747e-14	3.34186	0.427053	3.14713	7.33351	0.239454	4.3199	0.506337	4.3199	ENSG00000236318	AC019117.2
ENST00000520833.5	3.92151e-48	3.89972e-46	3.33809	0.228994	3.04547	4.11157	0.366398	0.944556	0.515114	0.944556	ENSG00000102878	HSF4
ENST00000465518.2	6.51143e-35	3.69489e-33	3.33114	0.270239	3.04055	4.60943	0.210338	1.61539	0.515563	1.61539	ENSG00000188060	RAB42
ENST00000546313.1	7.68229e-49	7.82993e-47	3.32995	0.22671	7.69813	4.0721	0.00387147	1.28107	0.143808	1.28107	ENSG00000166741	NNMT
ENST00000503078.5	5.70291e-29	2.32658e-27	3.32477	0.297645	5.07042	4.98388	0.82092	1.3939	0.350303	1.3939	ENSG00000183258	DDX41
ENST00000265087.8	1.88906e-56	2.54125e-54	3.32333	0.20992	7.16702	3.87956	0.00379395	1.09787	0.16662	1.09787	ENSG00000113739	STC2
ENST00000541754.1	6.83831e-47	6.51246e-45	3.31874	0.230777	8.19435	4.09933	0.00234274	1.32911	0.128539	1.32911	ENSG00000166741	NNMT
ENST00000522459.5	1.84776e-51	2.0891e-49	3.31477	0.219648	2.17643	3.96861	0.267755	0.938373	0.667678	0.938373	ENSG00000102878	HSF4
ENST00000257696.4	3.26036e-90	1.0118e-87	3.31244	0.164467	7.55591	3.44017	0.00243088	0.6738	0.149196	0.6738	ENSG00000135245	HILPDA
ENST00000497902.5	1.69506e-18	3.33298e-17	3.30392	0.376475	2.91395	6.26409	0.661874	2.88147	0.528473	2.88147	ENSG00000047457	CP
ENST00000374320.6	4.58629e-12	4.9231e-11	3.30361	0.47755	3.09589	8.39979	0.208012	5.49335	0.510661	5.49335	ENSG00000120498	TEX11
ENST00000274793.11	5.09556e-23	1.40326e-21	3.30353	0.334373	3.77125	5.52278	0.60123	2.1939	0.453773	2.1939	ENSG00000146070	PLA2G7
ENST00000419821.6	1.91342e-10	1.70345e-09	3.28761	0.51626	3.66249	9.3252	2.21889	4.44422	0.461713	4.44422	ENSG00000135090	TAOK3
ENST00000497139.5	1.65081e-91	5.32503e-89	3.28688	0.162013	7.81208	3.37775	0.00999719	0.646208	0.139835	0.646208	ENSG00000112715	VEGFA
ENST00000253513.11	1.02512e-23	2.96839e-22	3.28625	0.327342	3.94382	5.37889	0.917355	1.76146	0.441561	1.76146	ENSG00000131203	IDO1
ENST00000594552.5	1.15324e-12	1.31761e-11	3.28499	0.461968	2.93048	8.00651	0.953035	4.38233	0.526608	4.38233	ENSG00000182472	CAPN12
ENST00000338469.3	3.30796e-53	3.97471e-51	3.28189	0.213742	2.50548	3.85051	0.36594	0.776204	0.592268	0.776204	ENSG00000095970	TREM2
ENST00000245907.10	9.37466e-32	4.45219e-30	3.27816	0.279563	9.6145	4.64787	0.000611364	1.95327	0.108331	1.95327	ENSG00000125730	C3
ENST00000557529.1	1.99512e-32	9.88191e-31	3.27686	0.27638	4.09954	4.60193	0.766905	1.14275	0.429941	1.14275	ENSG00000182199	SHMT2
ENST00000522027.5	1.08617e-52	1.27781e-50	3.27667	0.214482	2.10899	3.66853	0.463109	0.503937	0.686955	0.686955	ENSG00000102878	HSF4
ENST00000522870.5	3.24615e-43	2.72015e-41	3.26757	0.23708	3.87361	4.0872	0.299656	1.10552	0.446542	1.10552	ENSG00000102878	HSF4
ENST00000524948.5	3.59022e-25	1.14213e-23	3.26643	0.315151	3.1604	5.15227	0.776954	1.70605	0.505236	1.70605	ENSG00000148926	ADM
ENST00000321424.7	1.89489e-72	4.07002e-70	3.25751	0.180957	4.40401	3.49001	0.0647121	0.753926	0.405064	0.753926	ENSG00000105366	SIGLEC8
ENST00000523636.5	2.1439e-15	3.20825e-14	3.25143	0.409876	3.77723	6.82717	0.940044	3.2599	0.453347	3.2599	ENSG00000070756	PABPC1
ENST00000449546.1	1.92727e-40	1.43346e-38	3.23819	0.243222	1.78046	4.11193	0.160109	1.31882	0.799494	1.31882	ENSG00000082684	SEMA5B
ENST00000354353.9	6.73178e-17	1.15486e-15	3.23503	0.387352	4.59379	6.35593	2.32288	1.42816	0.39017	1.42816	ENSG00000156113	KCNMA1
ENST00000495370.2	3.4359e-37	2.18222e-35	3.23313	0.253729	2.57317	4.23288	0.180344	1.42912	0.58017	1.42912	ENSG00000138152	BTBD16
ENST00000312734.8	8.21192e-41	6.23143e-39	3.22638	0.241184	4.38779	4.06822	0.235188	1.21905	0.40635	1.21905	ENSG00000138028	CGREF1
ENST00000392225.7	4.24873e-11	4.07647e-10	3.22455	0.488929	2.60142	8.54162	1.1751	4.8012	0.575328	4.8012	ENSG00000153902	LGI4
ENST00000545305.1	5.58333e-31	2.55197e-29	3.215	0.277778	4.17399	4.51968	0.663229	1.26579	0.423893	1.26579	ENSG00000073060	SCARB1
ENST00000498203.1	3.15498e-89	9.56024e-87	3.20937	0.160246	4.66648	3.20986	0.257523	0.35753	0.384445	0.384445	ENSG00000061656	SPAG4
ENST00000430878.1	2.77158e-65	4.99868e-63	3.20414	0.187777	4.00586	3.46515	0.245103	0.636399	0.437059	0.636399	ENSG00000061656	SPAG4
ENST00000415896.1	5.13388e-38	3.40733e-36	3.1985	0.248141	2.34307	4.10723	0.175313	1.36403	0.625339	1.36403	ENSG00000227869	AC073486.1
ENST00000318974.13	1.78829e-18	3.51322e-17	3.1888	0.363607	5.42589	5.83965	0.498077	2.80717	0.314493	2.80717	ENSG00000111679	PTPN6
ENST00000467761.5	2.6641e-11	2.6258e-10	3.18471	0.477895	5.30216	8.21313	0.937626	4.77197	0.327547	4.77197	ENSG00000114455	HHLA2
ENST00000438270.1	2.12564e-24	6.46944e-23	3.18092	0.312062	2.40129	4.9651	0.456569	1.978	0.612693	1.978	ENSG00000100243	CYB5R3
ENST00000394894.7	1.09543e-16	1.84445e-15	3.17022	0.382232	3.67528	6.15359	1.05582	2.59672	0.460754	2.59672	ENSG00000112984	KIF20A
ENST00000381403.4	4.61959e-28	1.78663e-26	3.1675	0.288403	4.37909	4.592	0.450078	1.62933	0.407041	1.62933	ENSG00000164283	ESM1
ENST00000599668.1	8.07795e-26	2.69057e-24	3.16655	0.301395	6.76715	4.78012	0.0236191	2.24735	0.189324	2.24735	ENSG00000125730	C3
ENST00000449581.1	4.92551e-28	1.90005e-26	3.12914	0.285061	2.80451	4.48359	0.122492	1.90901	0.54269	1.90901	ENSG00000228888	LINC01428
ENST00000202028.9	1.82244e-10	1.62471e-09	3.11825	0.489091	4.16497	8.37528	1.78147	4.19879	0.424649	4.19879	ENSG00000088367	EPB41L1
ENST00000520648.1	2.26458e-37	1.45264e-35	3.11302	0.243683	1.81435	3.91673	0.371087	1.11344	0.78626	1.11344	ENSG00000113739	STC2
ENST00000518538.5	9.42114e-14	1.19537e-12	3.10854	0.417322	2.66987	6.75011	1.1369	3.21704	0.563974	3.21704	ENSG00000112715	VEGFA
ENST00000362018.2	6.80708e-38	4.48147e-36	3.0996	0.240875	2.10423	3.862	0.423849	1.02667	0.688358	1.02667	ENSG00000214827	MTCP1
ENST00000545045.6	1.89611e-13	2.33311e-12	3.08507	0.4194	4.77447	6.75643	1.18084	3.21656	0.375791	3.21656	ENSG00000111674	ENO2
ENST00000426740.6	3.05921e-16	4.92787e-15	3.07909	0.376833	4.92133	5.90834	1.06114	2.48893	0.363546	2.48893	ENSG00000203747	FCGR3A
ENST00000396222.6	3.00988e-11	2.94724e-10	3.06802	0.461628	3.76773	7.65065	1.88142	3.44609	0.454024	3.44609	ENSG00000134333	LDHA
ENST00000432054.6	4.81446e-20	1.06958e-18	3.06778	0.334615	4.18687	5.14749	0.993706	1.80547	0.422804	1.80547	ENSG00000172765	TMCC1
ENST00000346932.9	6.05072e-19	1.23157e-17	3.06176	0.344362	4.47707	5.30194	1.43016	1.53447	0.399311	1.53447	ENSG00000174938	SEZ6L2
ENST00000458437.1	1.04304e-18	2.07863e-17	3.05846	0.346356	5.97046	5.33093	0.0258147	2.97325	0.256628	2.97325	ENSG00000227869	AC073486.1
ENST00000535401.5	1.88034e-47	1.82749e-45	3.05799	0.211336	6.88732	3.46673	0.0118195	1.10475	0.181932	1.10475	ENSG00000166741	NNMT
ENST00000599899.5	2.3531e-20	5.36675e-19	3.05285	0.330217	2.91801	5.05206	0.342632	2.38346	0.528009	2.38346	ENSG00000125730	C3
ENST00000286758.4	8.75892e-15	1.23458e-13	3.05122	0.393396	2.84692	6.18093	0.158041	3.71098	0.536755	3.71098	ENSG00000156234	CXCL13
ENST00000423299.5	3.26743e-23	9.1351e-22	3.04703	0.307031	2.1522	4.67745	0.974897	1.3818	0.674472	1.3818	ENSG00000128242	GAL3ST1
ENST00000518440.1	6.20303e-25	1.94921e-23	3.04605	0.295382	2.31746	4.50228	0.497342	1.68392	0.63124	1.68392	ENSG00000178860	MSC
ENST00000443566.6	3.00951e-12	3.29178e-11	3.04321	0.43616	5.14489	7.04653	1.28797	3.46793	0.343303	3.46793	ENSG00000187239	FNBP1
ENST00000262607.3	2.71818e-14	3.65498e-13	3.0371	0.399036	6.08997	6.26982	0.484384	3.49636	0.244721	3.49636	ENSG00000093072	ADA2
ENST00000541793.6	7.11391e-10	5.92039e-09	3.03331	0.492138	2.55358	8.3173	0.961918	5.09307	0.583593	5.09307	ENSG00000157335	CLEC18C
ENST00000522006.5	4.09618e-14	5.41884e-13	3.02968	0.400862	4.97191	6.2946	2.14567	1.87159	0.359158	1.87159	ENSG00000112769	LAMA4
ENST00000522495.5	2.36615e-50	2.55638e-48	3.02833	0.202942	5.90345	3.33509	0.0840816	0.945558	0.263501	0.945558	ENSG00000131203	IDO1
ENST00000521916.1	1.97618e-30	8.7611e-29	3.02678	0.264001	2.31127	4.0383	0.531836	1.21057	0.632699	1.21057	ENSG00000102878	HSF4
ENST00000393980.8	5.14338e-17	8.90513e-16	3.02537	0.360878	2.79831	5.53426	0.414894	2.84093	0.543608	2.84093	ENSG00000170231	FABP6
ENST00000353836.9	6.10701e-23	1.66954e-21	3.02236	0.306478	4.11014	4.63122	1.05737	1.29085	0.429104	1.29085	ENSG00000142512	SIGLEC10
ENST00000634529.1	3.357e-40	2.46427e-38	3.02148	0.227655	2.02785	3.58797	0.423363	0.872309	0.711719	0.872309	ENSG00000259316	AC087632.1
ENST00000540684.5	2.25405e-30	9.96842e-29	3.01048	0.26284	2.54674	3.9983	0.206179	1.52094	0.584803	1.52094	ENSG00000256128	LINC00944
ENST00000253407.3	2.19314e-16	3.58604e-15	2.99625	0.364905	5.26645	5.56232	0.0506653	3.27823	0.331241	3.27823	ENSG00000131094	C1QL1
ENST00000321253.6	1.06804e-16	1.80069e-15	2.99624	0.361125	3.28282	5.49438	0.176114	3.08416	0.495038	3.08416	ENSG00000075886	TUBA3D
ENST00000342412.10	1.54523e-15	2.34e-14	2.9903	0.37504	2.0368	5.7389	0.677247	2.83912	0.708899	2.83912	ENSG00000101197	BIRC7
ENST00000028008.9	9.20547e-12	9.56105e-11	2.97932	0.436952	1.83551	6.96645	1.48883	3.28434	0.778204	3.28434	ENSG00000026297	RNASET2
ENST00000520247.1	7.52361e-45	6.6513e-43	2.97879	0.211988	1.69906	3.27786	0.290316	0.757416	0.833162	0.833162	ENSG00000102878	HSF4
ENST00000636697.1	1.86642e-80	4.81296e-78	2.97538	0.156638	4.50405	2.84276	0.0420799	0.571306	0.397197	0.571306	ENSG00000283683	MYOCOS
ENST00000566871.5	3.12505e-20	7.06646e-19	2.9648	0.321751	2.83609	4.78164	0.583146	2.00494	0.538214	2.00494	ENSG00000140939	NOL3
ENST00000464747.5	5.83292e-13	6.85218e-12	2.95979	0.410835	4.00356	6.38923	0.611843	3.60779	0.437229	3.60779	ENSG00000116044	NFE2L2
ENST00000436743.5	2.06763e-35	1.21068e-33	2.95722	0.238125	6.83111	3.61165	0.399809	1.01778	0.185325	1.01778	ENSG00000203747	FCGR3A
ENST00000548652.5	8.21752e-20	1.78982e-18	2.95668	0.324544	3.85048	4.81418	0.805613	1.8276	0.448172	1.8276	ENSG00000008517	IL32
ENST00000423785.5	5.87698e-28	2.2526e-26	2.95649	0.269725	2.90902	4.0077	0.691284	1.12751	0.529042	1.12751	ENSG00000119408	NEK6
ENST00000510044.1	2.64e-31	1.22155e-29	2.94808	0.253314	2.13405	3.78273	0.251837	1.35236	0.679658	1.35236	ENSG00000159685	CHCHD6
ENST00000409174.1	2.76711e-61	4.3921e-59	2.94595	0.178358	6.5639	2.97883	0.357128	0.438164	0.203451	0.438164	ENSG00000159399	HK2
ENST00000542945.5	1.72523e-20	3.98116e-19	2.94242	0.317135	3.95796	4.67529	0.796775	1.7176	0.440546	1.7176	ENSG00000142046	TMEM91
ENST00000423371.5	3.39125e-19	7.04041e-18	2.93025	0.327212	2.25153	4.81793	0.538827	2.13787	0.647509	2.13787	ENSG00000128242	GAL3ST1
ENST00000428192.6	1.07296e-08	7.69121e-08	2.92885	0.512146	3.69407	8.65729	1.47253	5.0848	0.459359	5.0848	ENSG00000167770	OTUB1
ENST00000394618.7	1.38712e-13	1.72856e-12	2.92313	0.395148	2.33164	6.02186	0.622858	3.28068	0.627946	3.28068	ENSG00000133317	LGALS12
ENST00000342187.9	2.95783e-16	4.76967e-15	2.92063	0.357262	1.92618	5.31274	0.576894	2.61402	0.74541	2.61402	ENSG00000142046	TMEM91
ENST00000078445.6	9.84254e-11	9.06188e-10	2.92025	0.451398	4.98461	7.19605	0.0403094	5.0537	0.35804	5.0537	ENSG00000060566	CREB3L3
ENST00000508929.1	6.83072e-30	2.95639e-28	2.91574	0.256731	1.7888	3.77799	0.499492	1.14828	0.796197	1.14828	ENSG00000108846	ABCC3
ENST00000375225.7	2.6264e-36	1.61785e-34	2.91321	0.231524	5.47698	3.46968	0.0502674	1.28982	0.30902	1.28982	ENSG00000127481	UBR4
ENST00000381405.4	7.3273e-58	1.0336e-55	2.91141	0.181571	8.13411	2.95636	0.00147692	0.822722	0.130124	0.822721	ENSG00000164283	ESM1
ENST00000566012.1	1e-09	7.89617e-09	2.90936	0.475761	4.04326	7.73903	1.2353	4.42342	0.434272	4.42342	ENSG00000149925	ALDOA
ENST00000525228.5	2.61534e-35	1.51951e-33	2.90367	0.234168	2.77879	3.48614	0.436969	0.933902	0.546591	0.933902	ENSG00000008517	IL32
ENST00000451055.6	2.24054e-26	7.72172e-25	2.89336	0.272275	6.41117	3.94864	0.683227	1.17011	0.215565	1.17011	ENSG00000082684	SEMA5B
ENST00000368057.7	1.18646e-12	1.35367e-11	2.89326	0.407103	3.79329	6.21535	0.918048	3.22528	0.452206	3.22528	ENSG00000162739	SLAMF6
ENST00000474482.1	6.35096e-24	1.87093e-22	2.89208	0.286733	2.14331	4.1468	0.357005	1.6984	0.677002	1.6984	ENSG00000205277	MUC12
ENST00000408031.1	2.87488e-09	2.21782e-08	2.88883	0.486451	3.5868	7.96351	1.483	4.43286	0.467591	4.43286	ENSG00000075240	GRAMD4
ENST00000250457.7	8.59084e-70	1.72578e-67	2.88626	0.163439	8.51503	2.76473	0.000917853	0.66689	0.121222	0.66689	ENSG00000129521	EGLN3
ENST00000449788.6	2.38432e-05	9.91367e-05	2.87756	0.681002	3.37207	13.568	1.30492	10.2892	0.486989	10.2892	ENSG00000236625	C4B
ENST00000633729.1	3.67468e-12	3.98542e-11	2.8726	0.413373	2.17912	6.31258	0.309145	3.96279	0.666934	3.96279	ENSG00000278167	CCL18
ENST00000373826.3	2.31579e-41	1.79667e-39	2.87181	0.213184	5.71285	3.20735	0.0100642	1.12612	0.283616	1.12612	ENSG00000188060	RAB42
ENST00000503337.1	4.54432e-27	1.6471e-25	2.87137	0.266498	4.75197	3.8396	0.137925	1.6376	0.377613	1.6376	ENSG00000108846	ABCC3
ENST00000452827.5	1.57483e-15	2.38242e-14	2.87026	0.360091	4.4473	5.2893	0.733031	2.50861	0.401648	2.50861	ENSG00000128242	GAL3ST1
ENST00000367025.7	7.3432e-18	1.3643e-16	2.86608	0.3329	4.28858	4.81693	0.597405	2.17316	0.41433	2.17316	ENSG00000009790	TRAF3IP3
ENST00000543669.5	9.78102e-16	1.51066e-14	2.86183	0.356412	4.60893	5.21186	0.213306	2.96243	0.388983	2.96243	ENSG00000022267	FHL1
ENST00000475972.1	7.98075e-15	1.13003e-13	2.85469	0.367499	2.37522	5.40016	1.20817	2.16821	0.618232	2.16821	ENSG00000174564	IL20RB
ENST00000543365.5	4.39925e-14	5.80271e-13	2.84833	0.377331	4.51083	5.57225	1.64338	1.9161	0.396666	1.9161	ENSG00000180448	ARHGAP45
ENST00000591142.5	6.56058e-10	5.47864e-09	2.84582	0.460762	1.79978	7.29906	0.751629	4.55592	0.791896	4.55592	ENSG00000099875	MKNK2
ENST00000602284.1	3.36252e-38	2.25834e-36	2.84137	0.219878	1.83154	3.23518	0.322031	0.886629	0.779702	0.886629	ENSG00000269985	AL021328.1
ENST00000428682.5	2.62822e-23	7.39857e-22	2.84102	0.285648	2.40469	4.0575	0.445292	1.59458	0.611985	1.59458	ENSG00000128242	GAL3ST1
ENST00000295228.3	7.6365e-50	8.07593e-48	2.84063	0.191369	6.72152	2.94398	0.00383665	0.911715	0.192289	0.911715	ENSG00000163083	INHBB
ENST00000614828.2	3.17953e-09	2.44091e-08	2.84033	0.47962	2.0281	7.73004	0.379262	5.37162	0.711641	5.37162	ENSG00000278167	CCL18
ENST00000494544.1	8.67802e-17	1.47358e-15	2.83966	0.34124	5.83949	4.918	0.514523	2.39659	0.27017	2.39659	ENSG00000047457	CP
ENST00000511106.5	1.62533e-16	2.68592e-15	2.83807	0.344137	1.83591	4.96485	0.268552	2.6922	0.778055	2.6922	ENSG00000214510	SPINK13
ENST00000442046.5	3.07404e-07	1.77513e-06	2.83758	0.554339	2.46653	9.63797	1.49498	6.1873	0.599614	6.1873	ENSG00000127603	MACF1
ENST00000488141.5	9.06085e-13	1.04491e-11	2.83676	0.397079	4.73579	5.93409	0.986753	2.95504	0.378917	2.95504	ENSG00000100065	CARD10
ENST00000508501.5	1.65e-05	7.07152e-05	2.83416	0.657936	3.61393	12.7411	1.06506	9.75695	0.46544	9.75695	ENSG00000064042	LIMCH1
ENST00000596548.1	5.37331e-12	5.72693e-11	2.83349	0.410928	5.04017	6.20634	0.389115	3.83243	0.353068	3.83243	ENSG00000125730	C3
ENST00000447302.6	4.98044e-27	1.8001e-25	2.83273	0.263117	3.7	3.73964	0.641493	1.08928	0.458922	1.08928	ENSG00000142046	TMEM91
ENST00000553215.5	9.92705e-64	1.71479e-61	2.83188	0.168032	6.91355	2.72388	0.0850544	0.620811	0.180386	0.620811	ENSG00000129521	EGLN3
ENST00000259633.8	5.29007e-09	3.94932e-08	2.82356	0.48367	2.61059	7.80258	1.11171	4.7367	0.573776	4.7367	ENSG00000137101	CD72
ENST00000481070.1	3.42172e-35	1.97148e-33	2.81805	0.227659	3.91224	3.28804	0.240013	1.0557	0.443811	1.0557	ENSG00000156113	KCNMA1
ENST00000231004.4	6.82528e-28	2.60609e-26	2.81434	0.257074	7.90834	3.63562	0.00182462	1.65035	0.136704	1.65035	ENSG00000113083	LOX
ENST00000469964.5	6.58989e-13	7.69921e-12	2.8125	0.391294	2.15753	5.78662	0.798689	3.02908	0.672967	3.02908	ENSG00000174564	IL20RB
ENST00000238607.10	1.58955e-40	1.19113e-38	2.80948	0.210794	6.19424	3.09286	0.110715	1.00014	0.234761	1.00014	ENSG00000119630	PGF
ENST00000261693.10	3.52737e-138	3.37716e-135	2.80654	0.112163	7.99647	2.30039	0.00140477	0.313109	0.134012	0.313109	ENSG00000073060	SCARB1
ENST00000336916.8	9.95415e-05	0.000365227	2.79591	0.718427	4.02513	14.7471	0.622945	12.2805	0.435631	12.2805	ENSG00000115414	FN1
ENST00000467921.6	3.83808e-16	6.13637e-15	2.79508	0.343226	3.55952	4.88821	0.616534	2.32857	0.469809	2.32857	ENSG00000010810	FYN
ENST00000480139.5	2.72483e-08	1.85132e-07	2.79465	0.502793	2.32399	8.22841	0.658182	5.66183	0.629715	5.66183	ENSG00000203896	LIME1
ENST00000586946.1	1.22938e-17	2.23652e-16	2.79293	0.326653	2.69949	4.61042	1.43613	1.23142	0.559188	1.23142	ENSG00000011600	TYROBP
ENST00000512982.2	4.95378e-13	5.86535e-12	2.79025	0.38611	4.40173	5.65541	1.37067	2.35636	0.405244	2.35636	ENSG00000082074	FYB
ENST00000457104.6	3.71246e-15	5.43445e-14	2.78333	0.353921	1.79399	5.05616	1.15128	1.98022	0.794161	1.98022	ENSG00000112715	VEGFA
ENST00000625904.2	2e-08	1.38233e-07	2.77711	0.494839	2.47175	8.00737	2.0307	4.09094	0.598611	4.09094	ENSG00000113249	HAVCR1
ENST00000539284.2	4.4166e-22	1.13469e-20	2.77668	0.287412	4.63107	3.99123	0.797181	1.26795	0.387241	1.26795	ENSG00000141968	VAV1
ENST00000525003.1	5.60356e-11	5.3079e-10	2.7762	0.423592	3.39269	6.38674	1.05698	3.42878	0.484989	3.42878	ENSG00000008517	IL32
ENST00000447110.5	1.30721e-07	8.00577e-07	2.77518	0.525818	3.96879	8.78715	1.4411	5.47102	0.439764	5.47102	ENSG00000141506	PIK3R5
ENST00000535366.5	2.16353e-31	1.0047e-29	2.77366	0.23798	4.79839	3.34428	0.408757	1.0071	0.373839	1.0071	ENSG00000111674	ENO2
ENST00000479878.1	1.95502e-32	9.69398e-31	2.77204	0.233769	2.54371	3.29285	0.31015	1.05604	0.585341	1.05604	ENSG00000105877	DNAH11
ENST00000459673.1	1.2929e-14	1.79536e-13	2.77058	0.359511	3.81112	5.13697	0.819224	2.41198	0.450946	2.41198	ENSG00000148600	CDHR1
ENST00000636788.1	8.29069e-78	1.97914e-75	2.77051	0.148374	4.74792	2.48312	0.0346073	0.515763	0.37794	0.515763	ENSG00000283683	MYOCOS
ENST00000618434.4	1.97204e-08	1.36542e-07	2.76906	0.493204	3.87697	7.95611	0.952822	5.12843	0.446305	5.12843	ENSG00000274110	LAIR1
ENST00000554578.5	2.42303e-17	4.30194e-16	2.76734	0.326666	3.24794	4.57469	1.42016	1.2476	0.497994	1.2476	ENSG00000185482	STAC3
ENST00000441358.5	7.96405e-28	3.0204e-26	2.76666	0.253042	2.17769	3.51751	0.302333	1.29842	0.667328	1.29842	ENSG00000132692	BCAN
ENST00000389958.7	2.28158e-12	2.53156e-11	2.76453	0.394027	4.23801	5.77219	0.629583	3.25185	0.418497	3.25185	ENSG00000137501	SYTL2
ENST00000333244.5	2.36779e-13	2.88823e-12	2.76004	0.376735	6.13281	5.43609	1.09728	2.45096	0.240577	2.45096	ENSG00000185567	AHNAK2
ENST00000245817.4	6.3298e-40	4.58297e-38	2.75956	0.208669	4.85297	3.0006	0.0257707	1.0628	0.369329	1.0628	ENSG00000125657	TNFSF9
ENST00000535712.1	3.07875e-32	1.51409e-30	2.75947	0.233458	1.9549	3.2717	0.401384	0.961187	0.73558	0.961187	ENSG00000142046	TMEM91
ENST00000538177.5	1.03949e-12	1.19188e-11	2.75932	0.387263	3.68726	5.63413	0.439942	3.30937	0.459863	3.30937	ENSG00000156222	SLC28A1
ENST00000597137.5	9.72014e-20	2.10842e-18	2.75655	0.303183	1.58812	4.19361	0.81893	1.47906	0.883704	1.47906	ENSG00000167772	ANGPTL4
ENST00000490337.5	3.62293e-16	5.81095e-15	2.75643	0.33819	3.95108	4.74909	0.960111	1.8992	0.44104	1.8992	ENSG00000169282	KCNAB1
ENST00000542509.1	1.33201e-33	7.05988e-32	2.75564	0.228099	2.59613	3.20516	0.263149	1.03758	0.576226	1.03758	ENSG00000111674	ENO2
ENST00000621700.1	3.17547e-24	9.53246e-23	2.75501	0.271319	5.62463	3.73844	0.248043	1.5923	0.293103	1.5923	ENSG00000110799	VWF
ENST00000368604.2	7.66923e-16	1.19516e-14	2.75461	0.34179	3.83169	4.80714	1.19668	1.72384	0.449495	1.72384	ENSG00000188820	FAM26F
ENST00000469578.2	3.79283e-29	1.56508e-27	2.75244	0.245614	4.09987	3.40604	0.0935261	1.41462	0.429916	1.41462	ENSG00000090104	RGS1
ENST00000393701.6	1.90881e-08	1.32419e-07	2.75202	0.489677	5.65661	7.84657	1.02213	4.97247	0.289658	4.97247	ENSG00000157322	CLEC18A
ENST00000544478.1	4.11889e-23	1.14093e-21	2.75103	0.277853	2.35392	3.82171	0.422777	1.50727	0.622906	1.50727	ENSG00000172824	CES4A
ENST00000367940.2	6.30204e-17	1.08465e-15	2.74976	0.328941	4.29693	4.58712	1.0543	1.65075	0.413648	1.65075	ENSG00000162745	OLFML2B
ENST00000566746.1	4.11647e-21	9.93218e-20	2.74645	0.291258	1.90598	4.00416	0.262255	1.85853	0.752483	1.85853	ENSG00000172828	CES3
ENST00000609630.1	2.40714e-44	2.09715e-42	2.746	0.196577	4.72984	2.86048	0.0501824	0.915883	0.379395	0.915883	ENSG00000273032	DGCR9
ENST00000497741.5	3.31419e-10	2.87154e-09	2.7441	0.436728	5.01123	6.62167	0.732174	4.03612	0.355675	4.03612	ENSG00000136238	RAC1
ENST00000558951.5	3.35719e-30	1.476e-28	2.74319	0.240229	2.91308	3.32845	0.383814	1.05893	0.528573	1.05893	ENSG00000140479	PCSK6
ENST00000558604.1	2.19538e-20	5.0172e-19	2.74139	0.29629	2.99965	4.07031	0.794311	1.40039	0.519426	1.40039	ENSG00000157766	ACAN
ENST00000498352.1	3.01244e-28	1.17567e-26	2.73871	0.248489	4.9028	3.42215	0.0824103	1.46127	0.36513	1.46127	ENSG00000090104	RGS1
ENST00000374273.7	2.10503e-41	1.63598e-39	2.73839	0.203174	4.78756	2.9152	0.247188	0.784801	0.374725	0.784801	ENSG00000061656	SPAG4
ENST00000521314.5	1.76118e-12	1.97484e-11	2.73702	0.388109	2.88508	5.6194	1.54209	2.22361	0.53189	2.22361	ENSG00000102878	HSF4
ENST00000349394.5	2.57859e-41	1.99369e-39	2.73372	0.203053	5.34379	2.90752	0.0143908	1.01637	0.323194	1.01637	ENSG00000182379	NXPH4
ENST00000441969.7	6.57705e-13	7.68621e-12	2.7329	0.380206	3.66975	5.46347	1.49503	2.11888	0.461167	2.11888	ENSG00000142512	SIGLEC10
ENST00000451541.5	5.33982e-70	1.0848e-67	2.73075	0.154399	6.38055	2.47304	0.0107165	0.585258	0.218139	0.585258	ENSG00000082684	SEMA5B
ENST00000537365.1	3.83452e-14	5.08615e-13	2.72979	0.360773	3.13661	5.10282	1.27231	1.98163	0.507214	1.98163	ENSG00000146070	PLA2G7
ENST00000255427.7	4.77437e-10	4.05472e-09	2.71869	0.436643	2.75315	6.58475	0.55032	4.2161	0.55064	4.2161	ENSG00000133063	CHIT1
ENST00000395678.7	1.05048e-13	1.32539e-12	2.71399	0.365059	5.12213	5.15808	0.75768	2.57402	0.345472	2.57402	ENSG00000025708	TYMP
ENST00000505593.5	2.81596e-09	2.17535e-08	2.71252	0.456501	2.31287	7.01524	2.39321	2.81663	0.632319	2.81663	ENSG00000113083	LOX
ENST00000442411.1	1.12e-18	2.22755e-17	2.70791	0.306935	4.0084	4.18314	0.0687157	2.28651	0.436872	2.28651	ENSG00000224057	EGFR-AS1
ENST00000287020.6	1.57889e-25	5.15961e-24	2.70735	0.259253	5.08057	3.51427	0.0274818	1.65282	0.349365	1.65281	ENSG00000156466	GDF6
ENST00000372062.7	1.28032e-10	1.16295e-09	2.7002	0.419972	4.83758	6.20605	1.83426	2.57515	0.370609	2.57515	ENSG00000160271	RALGDS
ENST00000564715.1	2.99029e-19	6.23246e-18	2.69285	0.300237	2.23476	4.06196	0.19165	2.06191	0.651898	2.06191	ENSG00000172828	CES3
ENST00000523323.5	1.44944e-16	2.41075e-15	2.68667	0.325239	5.82539	4.44058	1.53187	1.11264	0.271653	1.11264	ENSG00000160255	ITGB2
ENST00000619531.4	2.65239e-09	2.05569e-08	2.68492	0.451112	5.70435	6.85656	0.360253	4.7273	0.284527	4.7273	ENSG00000114455	HHLA2
ENST00000402321.5	4.12111e-17	7.19471e-16	2.68227	0.318961	4.54092	4.33453	0.335429	2.20798	0.394311	2.20798	ENSG00000128242	GAL3ST1
ENST00000434472.6	1.56911e-13	1.94699e-12	2.68058	0.363164	3.85262	5.07842	1.13613	2.16108	0.448021	2.16108	ENSG00000026508	CD44
ENST00000303415.7	3.58691e-19	7.4312e-18	2.67647	0.29908	3.23685	4.0226	0.319413	1.91681	0.49892	1.91681	ENSG00000089012	SIRPG
ENST00000448778.1	4.29324e-32	2.08966e-30	2.67587	0.226923	2.90927	3.0825	0.249442	1.03791	0.529012	1.03791	ENSG00000165507	C10orf10
ENST00000266754.9	9.70841e-21	2.27711e-19	2.67447	0.28637	4.30778	3.83575	0.722572	1.32763	0.412767	1.32763	ENSG00000139354	GAS2L3
ENST00000568146.1	4.80604e-53	5.75172e-51	2.67401	0.174428	6.08937	2.55858	0.360704	0.399921	0.24478	0.399921	ENSG00000140939	NOL3
ENST00000436170.6	1.60618e-20	3.71311e-19	2.67249	0.287806	3.95566	3.85347	0.399637	1.67117	0.440711	1.67117	ENSG00000142046	TMEM91
ENST00000552936.5	1.54776e-14	2.13706e-13	2.67179	0.34773	2.85552	4.79501	0.906656	2.11624	0.535622	2.11624	ENSG00000008517	IL32
ENST00000557457.1	2.32287e-35	1.35221e-33	2.67176	0.215301	6.24253	2.94976	0.0143918	1.14447	0.230301	1.14447	ENSG00000185567	AHNAK2
ENST00000570045.5	1.49708e-11	1.51897e-10	2.67029	0.395705	4.25829	5.67565	1.55933	2.35524	0.416816	2.35524	ENSG00000102879	CORO1A
ENST00000531126.5	2.61374e-30	1.15365e-28	2.66986	0.233363	3.66489	3.14775	0.310078	1.05138	0.461532	1.05138	ENSG00000197989	SNHG12
ENST00000506699.5	9.46447e-21	2.22337e-19	2.66848	0.285647	4.63698	3.81743	0.273611	1.76624	0.386775	1.76624	ENSG00000120708	TGFBI
ENST00000402550.5	6.6337e-23	1.80694e-21	2.66729	0.2707	3.52987	3.61003	0.452514	1.37945	0.472293	1.37945	ENSG00000138028	CGREF1
ENST00000519511.1	2.57109e-12	2.83462e-11	2.66628	0.380932	1.95232	5.3863	0.738639	2.88909	0.736451	2.88909	ENSG00000113739	STC2
ENST00000350527.7	5.6631e-20	1.24979e-18	2.6609	0.29079	5.99009	3.88059	0.637317	1.47665	0.25464	1.47665	ENSG00000174938	SEZ6L2
ENST00000564667.1	1.45982e-16	2.42532e-15	2.656	0.321559	2.91913	4.3403	1.3017	1.28331	0.527882	1.28331	ENSG00000171208	NETO2
ENST00000381918.3	5.88922e-23	1.61343e-21	2.65241	0.268865	4.7837	3.56554	0.936932	0.870273	0.375039	0.870273	ENSG00000079215	SLC1A3
ENST00000377905.8	3.39436e-10	2.93677e-09	2.65156	0.422249	5.26751	6.18778	0.136908	4.32045	0.331132	4.32045	ENSG00000146039	SLC17A4
ENST00000369996.1	3.65126e-16	5.85326e-15	2.6477	0.324887	4.88685	4.38242	0.174939	2.46385	0.366483	2.46385	ENSG00000243509	TNFRSF6B
ENST00000636740.1	1.50415e-21	3.73844e-20	2.646	0.277514	2.79305	3.6739	0.138058	1.78729	0.544398	1.78729	ENSG00000276067	AC009542.2
ENST00000396890.6	4.56347e-18	8.61183e-17	2.64597	0.305406	6.23564	4.07625	0.233803	2.09802	0.230932	2.09802	ENSG00000008517	IL32
ENST00000465490.1	1.05102e-15	1.618e-14	2.64467	0.329728	2.68043	4.45679	1.35016	1.36786	0.562261	1.36786	ENSG00000164649	CDCA7L
ENST00000518745.1	1.91196e-15	2.87552e-14	2.64051	0.332268	2.56968	4.49284	0.509262	2.25078	0.580775	2.25078	ENSG00000113249	HAVCR1
ENST00000402394.5	2.2795e-24	6.91199e-23	2.63944	0.259113	4.91006	3.4208	0.101116	1.57738	0.364511	1.57738	ENSG00000138028	CGREF1
ENST00000290573.6	3.30751e-71	6.92246e-69	2.63631	0.147755	6.70013	2.29535	0.088686	0.4571	0.19372	0.4571	ENSG00000159399	HK2
ENST00000511725.5	1.75772e-78	4.28697e-76	2.63322	0.1404	5.35792	2.23879	0.0797826	0.413019	0.321707	0.413019	ENSG00000131508	UBE2D2
ENST00000350051.7	5.76016e-19	1.1747e-17	2.63209	0.295855	4.43134	3.91562	0.516308	1.67194	0.402904	1.67194	ENSG00000089685	BIRC5
ENST00000420218.3	4.88611e-13	5.78751e-12	2.62947	0.363767	4.84222	5.02073	1.0351	2.27306	0.370224	2.27306	ENSG00000120899	PTK2B
ENST00000233735.1	6.60631e-07	3.61164e-06	2.62886	0.52867	5.20048	8.66189	0.0599705	6.92732	0.337889	6.92732	ENSG00000115386	REG1A
ENST00000620173.4	8.74519e-15	1.23303e-13	2.62779	0.338794	3.65707	4.58431	0.743883	2.12566	0.462122	2.12566	ENSG00000026297	RNASET2
ENST00000629816.2	6.78575e-26	2.26941e-24	2.62582	0.249537	6.45224	3.28214	0.0883729	1.46835	0.212187	1.46835	ENSG00000091879	ANGPT2
ENST00000558012.5	1.36415e-15	2.07731e-14	2.62552	0.328656	3.33233	4.41384	1.20746	1.49291	0.49068	1.49291	ENSG00000140368	PSTPIP1
ENST00000504411.1	6.69989e-13	7.8186e-12	2.62513	0.365341	1.82572	5.04336	0.360415	2.97643	0.781912	2.97643	ENSG00000120708	TGFBI
ENST00000541940.1	1.08078e-21	2.7109e-20	2.62368	0.274189	2.78118	3.59881	0.323662	1.55583	0.546219	1.55583	ENSG00000255750	AC022509.1
ENST00000497085.1	4e-09	3.01995e-08	2.62325	0.44574	2.86198	6.65468	1.03974	3.92737	0.534784	3.92737	ENSG00000165322	ARHGAP12
ENST00000618048.2	1.44325e-31	6.76151e-30	2.62313	0.224402	3.3676	2.98377	0.306345	0.952561	0.487415	0.952561	ENSG00000156113	KCNMA1
ENST00000258787.11	7.2822e-21	1.72286e-19	2.62182	0.279823	5.22081	3.67359	0.38005	1.57747	0.335867	1.57747	ENSG00000136286	MYO1G
ENST00000483750.5	1.10021e-13	1.38561e-12	2.61686	0.352284	2.16589	4.80054	0.777751	2.32484	0.670618	2.32484	ENSG00000015285	WAS
ENST00000491855.5	7.48489e-09	5.47479e-08	2.6164	0.452691	2.60079	6.80015	0.565868	4.55736	0.575434	4.55736	ENSG00000133063	CHIT1
ENST00000624694.2	1.14665e-12	1.31092e-11	2.61001	0.367005	4.68033	5.05355	0.852744	2.51457	0.383346	2.51457	ENSG00000113749	HRH2
ENST00000621693.4	3.76428e-08	2.50054e-07	2.60909	0.474245	3.04905	7.28493	1.07603	4.54667	0.514789	4.54667	ENSG00000275730	LILRB4
ENST00000396516.6	4.85448e-08	3.18154e-07	2.60845	0.478038	4.10607	7.37349	1.99875	3.71427	0.429426	3.71427	ENSG00000122299	ZC3H7A
ENST00000532107.2	1.86648e-16	3.06809e-15	2.60739	0.316801	2.66882	4.20052	1.12434	1.38474	0.564145	1.38474	ENSG00000100504	PYGL
ENST00000517372.1	2.16702e-31	1.0058e-29	2.60474	0.22349	2.9799	2.94939	0.434877	0.813815	0.521385	0.813814	ENSG00000186918	ZNF395
ENST00000540059.1	3.17646e-09	2.43918e-08	2.60317	0.43956	2.37965	6.49278	0.980217	3.85012	0.617276	3.85012	ENSG00000104866	PPP1R37
ENST00000463973.5	6.50519e-54	8.03083e-52	2.60193	0.168306	3.3812	2.20988	0.222058	0.28332	0.486111	0.486111	ENSG00000061656	SPAG4
ENST00000520913.1	6.50136e-48	6.39456e-46	2.60186	0.178912	2.48984	2.48454	0.205061	0.577868	0.59518	0.59518	ENSG00000249859	PVT1
ENST00000507018.5	1.79521e-10	1.60123e-09	2.6001	0.407673	6.9267	5.82017	0.67368	3.48125	0.17962	3.48125	ENSG00000120708	TGFBI
ENST00000403796.6	2.05817e-16	3.37394e-15	2.59751	0.316051	4.30518	4.17578	0.74462	1.75258	0.412978	1.75258	ENSG00000134955	SLC37A2
ENST00000414305.5	7.65253e-21	1.80905e-19	2.59401	0.277009	4.86354	3.59818	0.805179	1.11317	0.368445	1.11317	ENSG00000154269	ENPP3
ENST00000368606.7	1.40098e-09	1.12324e-08	2.5918	0.428017	3.42793	6.23001	0.942257	3.6377	0.481519	3.6377	ENSG00000188820	FAM26F
ENST00000569740.5	4.71418e-46	4.3425e-44	2.59065	0.181845	5.33976	2.51316	0.0134651	0.813227	0.323618	0.813227	ENSG00000261175	LINC02188
ENST00000442278.6	1.94905e-07	1.16265e-06	2.58985	0.497653	4.47933	7.82269	1.15539	5.03607	0.399134	5.03607	ENSG00000166278	C2
ENST00000361703.10	9.33185e-07	4.9922e-06	2.58909	0.527823	7.26415	8.58736	0.10934	6.85559	0.161873	6.85559	ENSG00000124564	SLC17A3
ENST00000617386.4	9.45934e-08	5.92217e-07	2.58724	0.48479	1.99755	7.50655	1.25799	4.61755	0.721441	4.61755	ENSG00000274110	LAIR1
ENST00000392339.5	4.7955e-16	7.60763e-15	2.5851	0.318497	4.95606	4.19795	0.963493	1.57251	0.360544	1.57251	ENSG00000141526	SLC16A3
ENST00000596238.1	2.54303e-13	3.09319e-12	2.58499	0.353304	4.91965	4.7765	0.511115	2.60948	0.36369	2.60948	ENSG00000125730	C3
ENST00000558704.1	2.60752e-13	3.16564e-12	2.57175	0.351657	2.44415	4.73051	0.877623	2.21394	0.603984	2.21394	ENSG00000157766	ACAN
ENST00000548476.5	5.29069e-16	8.35783e-15	2.57081	0.317202	5.87223	4.15898	0.195279	2.32016	0.266744	2.32016	ENSG00000008517	IL32
ENST00000356385.8	2.23096e-15	3.33189e-14	2.56519	0.32357	3.14816	4.25267	0.577431	2.04001	0.506251	2.04001	ENSG00000142046	TMEM91
ENST00000627024.2	1.32514e-08	9.38234e-08	2.56481	0.451329	3.86444	6.70217	2.116	2.97644	0.447188	2.97644	ENSG00000088387	DOCK9
ENST00000559519.5	8.25007e-18	1.52304e-16	2.56188	0.298029	3.16962	3.85548	0.410156	1.81038	0.504475	1.81038	ENSG00000166803	PCLAF
ENST00000602674.1	1.48917e-17	2.69173e-16	2.55982	0.300167	3.23694	3.88448	0.10466	2.14785	0.498912	2.14785	ENSG00000269985	AL021328.1
ENST00000409189.7	2.53402e-11	2.50362e-10	2.55838	0.383485	3.99058	5.29224	0.310478	3.36605	0.43818	3.36605	ENSG00000115009	CCL20
ENST00000339570.9	2.94715e-77	6.96153e-75	2.55776	0.13748	4.94252	1.96537	0.110798	0.205707	0.36172	0.36172	ENSG00000073060	SCARB1
ENST00000583155.1	6.00455e-28	2.29954e-26	2.55702	0.233323	2.54026	2.99834	0.169886	1.1911	0.585955	1.1911	ENSG00000090104	RGS1
ENST00000371755.7	2.81847e-09	2.1771e-08	2.55575	0.430129	4.46159	6.22802	2.10677	2.5185	0.400525	2.5185	ENSG00000112759	SLC29A1
ENST00000471286.5	8.47515e-19	1.70406e-17	2.55567	0.288659	2.28855	3.71142	0.434968	1.64814	0.638171	1.64814	ENSG00000158714	SLAMF8
ENST00000370350.7	6.6869e-42	5.32567e-40	2.55458	0.188357	3.28242	2.52595	0.100834	0.786123	0.495073	0.786123	ENSG00000147378	FATE1
ENST00000401779.5	5.58228e-20	1.23346e-18	2.55262	0.27891	3.6856	3.57054	0.544486	1.40028	0.459986	1.40028	ENSG00000177989	ODF3B
ENST00000241356.4	1.19246e-41	9.35641e-40	2.55223	0.188775	5.44965	2.52683	0.0369331	0.853969	0.311952	0.853969	ENSG00000282608	ADORA3
ENST00000426548.5	1.96955e-16	3.23219e-15	2.55115	0.310211	5.86286	4.02499	1.44445	0.961313	0.267722	0.961313	ENSG00000182963	GJC1
ENST00000636584.1	3.16232e-33	1.65177e-31	2.54687	0.212069	6.35015	2.75099	0.0812444	1.04308	0.220739	1.04308	ENSG00000113749	HRH2
ENST00000553716.5	1.37521e-42	1.12616e-40	2.54569	0.186116	6.56447	2.49373	0.0127186	0.853261	0.203408	0.853261	ENSG00000119630	PGF
ENST00000443136.5	1.43254e-20	3.3228e-19	2.54474	0.27369	2.99453	3.48903	0.368513	1.50415	0.519927	1.50415	ENSG00000128242	GAL3ST1
ENST00000374637.1	4.72318e-18	8.9039e-17	2.54341	0.293701	4.66412	3.76829	0.381805	1.7747	0.384632	1.7747	ENSG00000159189	C1QC
ENST00000632035.1	1.30985e-13	1.63794e-12	2.53965	0.342957	1.79701	4.53953	0.570559	2.36993	0.792977	2.36993	ENSG00000282810	MIR210HG
ENST00000394313.6	3.83177e-24	1.14415e-22	2.53964	0.250561	5.18295	3.1824	0.660821	0.908704	0.339615	0.908704	ENSG00000161642	ZNF385A
ENST00000546796.5	1.03638e-24	3.21071e-23	2.53898	0.247396	3.33511	3.14256	0.485227	1.0449	0.490428	1.0449	ENSG00000139644	TMBIM6
ENST00000417112.1	2.03289e-25	6.5953e-24	2.53887	0.243679	3.07658	3.09724	0.11263	1.37186	0.512337	1.37186	ENSG00000223784	LINP1
ENST00000568503.1	2.02978e-37	1.30482e-35	2.53869	0.198593	5.53621	2.60354	0.240999	0.744979	0.302644	0.744979	ENSG00000140939	NOL3
ENST00000620541.4	6.71303e-08	4.30063e-07	2.53318	0.469221	4.21975	7.06906	2.19277	3.31143	0.420023	3.31143	ENSG00000100599	RIN3
ENST00000367967.7	8.37376e-38	5.50083e-36	2.53236	0.197039	7.21775	2.58022	0.190414	0.780197	0.164106	0.780197	ENSG00000203747	FCGR3A
ENST00000609839.1	7.92653e-32	3.77841e-30	2.52753	0.215288	2.24193	2.76026	0.131271	1.02745	0.650014	1.02745	ENSG00000273164	DGCR10
ENST00000326165.10	7.11226e-28	2.71336e-26	2.5271	0.230915	4.03455	2.93226	0.586761	0.746282	0.434927	0.746282	ENSG00000186074	CD300LF
ENST00000587780.5	1.63579e-19	3.48276e-18	2.52686	0.279666	3.31417	3.54795	0.296819	1.6585	0.492306	1.6585	ENSG00000153902	LGI4
ENST00000563078.1	4.97774e-38	3.30858e-36	2.5234	0.19573	3.17127	2.54436	0.453416	0.492534	0.504338	0.504338	ENSG00000171208	NETO2
ENST00000518354.5	1.9988e-10	1.7749e-09	2.52121	0.396328	3.38712	5.49241	0.067	3.8599	0.485536	3.8599	ENSG00000253574	AC021744.1
ENST00000571326.2	3.66573e-32	1.79101e-30	2.51849	0.213336	2.64347	2.72802	0.513426	0.624376	0.568298	0.624376	ENSG00000262193	AC026369.5
ENST00000217026.4	1.84858e-30	8.22375e-29	2.51654	0.219386	4.35477	2.79033	0.0386901	1.16456	0.408981	1.16456	ENSG00000101057	MYBL2
ENST00000545234.5	2.91198e-10	2.53992e-09	2.51554	0.399077	2.57132	5.5393	0.58365	3.3979	0.58049	3.3979	ENSG00000087494	PTHLH
ENST00000412309.6	1.45414e-20	3.37115e-19	2.51501	0.270538	5.14616	3.40858	0.502343	1.32743	0.343181	1.32743	ENSG00000110077	MS4A6A
ENST00000509305.5	1.43243e-31	6.71429e-30	2.51371	0.21503	4.49565	2.73991	0.276278	0.879665	0.397855	0.879665	ENSG00000173369	C1QB
ENST00000409391.1	3.45556e-07	1.97667e-06	2.51168	0.492801	2.42858	7.60306	0.933618	5.1377	0.607094	5.1377	ENSG00000071073	MGAT4A
ENST00000520553.5	3.48221e-09	2.66057e-08	2.51024	0.424954	4.65427	6.06029	2.17493	2.33972	0.38541	2.33972	ENSG00000101336	HCK
ENST00000434286.1	4.56535e-10	3.88638e-09	2.5087	0.402464	2.23639	5.59781	0.703037	3.34639	0.651468	3.34639	ENSG00000186818	LILRB4
ENST00000352818.8	2.04e-07	1.21258e-06	2.50301	0.481752	2.25847	7.3256	1.14778	4.65434	0.645717	4.65434	ENSG00000026508	CD44
ENST00000620279.4	2.08593e-15	3.1241e-14	2.50108	0.315151	3.87812	4.03756	0.850747	1.63225	0.446224	1.63225	ENSG00000274000	LILRA2
ENST00000355991.9	1.52511e-08	1.07189e-07	2.49954	0.441715	3.83206	6.40625	2.81802	2.05979	0.449469	2.05979	ENSG00000126391	FRMD8
ENST00000370355.2	2.84505e-52	3.28264e-50	2.49872	0.164236	8.98677	2.24419	0.000350703	0.673984	0.113554	0.673984	ENSG00000099194	SCD
ENST00000350119.8	2.03853e-08	1.40929e-07	2.4976	0.445308	2.7885	6.48266	1.20374	3.75375	0.545089	3.75375	ENSG00000149927	DOC2A
ENST00000619866.4	2.07341e-27	7.65072e-26	2.49655	0.230172	3.87528	2.88503	0.292814	1.03167	0.446425	1.03167	ENSG00000276231	PIK3R6
ENST00000266557.3	1.65373e-17	2.9784e-16	2.49397	0.292862	4.54859	3.69322	0.17421	1.96999	0.393711	1.96999	ENSG00000139193	CD27
ENST00000462589.1	2.05e-29	8.60912e-28	2.49095	0.221206	2.55081	2.77783	0.193111	1.0302	0.584082	1.0302	ENSG00000090104	RGS1
ENST00000550295.1	7.01895e-43	5.82735e-41	2.48975	0.181379	2.41153	2.37953	0.201839	0.620622	0.610568	0.620622	ENSG00000139354	GAS2L3
ENST00000503922.5	3.60762e-09	2.75031e-08	2.48441	0.420998	2.67551	5.94488	0.719123	3.71185	0.563058	3.71185	ENSG00000124564	SLC17A3
ENST00000632620.1	1.99309e-20	4.57233e-19	2.48417	0.26819	3.34116	3.33834	0.578667	1.21948	0.489877	1.21948	ENSG00000282810	MIR210HG
ENST00000488845.1	1.06831e-12	1.22446e-11	2.48156	0.348465	4.27933	4.56011	1.06671	1.96898	0.415086	1.96898	ENSG00000164649	CDCA7L
ENST00000538291.5	2.2638e-69	4.4777e-67	2.47846	0.140784	4.94569	2.0417	0.0285363	0.466964	0.361445	0.466964	ENSG00000073060	SCARB1
ENST00000231461.9	1.03773e-73	2.31744e-71	2.47537	0.136296	6.83403	2.00707	0.00240872	0.462009	0.185146	0.462009	ENSG00000113532	ST8SIA4
ENST00000308748.9	5.06135e-14	6.62652e-13	2.47525	0.328705	4.08537	4.22108	0.575913	2.12526	0.431049	2.12526	ENSG00000174939	ASPHD1
ENST00000421787.5	1.04972e-41	8.29423e-40	2.47482	0.182923	4.30752	2.37472	0.150352	0.686165	0.412788	0.686165	ENSG00000026297	RNASET2
ENST00000544986.1	6.3865e-25	2.00546e-23	2.47008	0.239593	2.56606	2.96135	0.231191	1.20393	0.581406	1.20393	ENSG00000172824	CES4A
ENST00000552269.5	1.87561e-19	3.9755e-18	2.46988	0.273813	3.29685	3.39588	0.445231	1.4291	0.493826	1.4291	ENSG00000247774	PCED1B-AS1
ENST00000587069.5	2.48174e-12	2.74352e-11	2.46773	0.352316	2.11594	4.60962	0.605973	2.49718	0.684915	2.49718	ENSG00000129354	AP1M2
ENST00000358739.4	1.79224e-20	4.12944e-19	2.46732	0.266046	2.01086	3.28892	0.204494	1.56501	0.717138	1.56501	ENSG00000196747	HIST1H2AI
ENST00000190983.4	9.62079e-09	6.94229e-08	2.46321	0.429335	1.87361	6.09384	0.599155	4.00906	0.76409	4.00906	ENSG00000064205	WISP2
ENST00000332904.7	3.58868e-13	4.30283e-12	2.46208	0.338651	2.97929	4.36892	0.465863	2.40126	0.521446	2.40126	ENSG00000148600	CDHR1
ENST00000395756.5	6.85e-07	3.73718e-06	2.45591	0.494589	2.66157	7.57679	1.67681	4.43864	0.565326	4.43864	ENSG00000072310	SREBF1
ENST00000403326.5	5.80517e-32	2.79833e-30	2.45299	0.208471	4.08775	2.59502	0.344975	0.741533	0.430864	0.741533	ENSG00000177989	ODF3B
ENST00000497834.5	9.14019e-10	7.50059e-09	2.45153	0.400332	1.95493	5.48384	1.27147	2.73516	0.735569	2.73516	ENSG00000224103	HLA-DPA1
ENST00000535921.1	1.43992e-26	5.0282e-25	2.44842	0.229515	2.30331	2.81746	0.14911	1.16782	0.634595	1.16782	ENSG00000256609	AC084880.3
ENST00000554254.1	2.14666e-37	1.37798e-35	2.44821	0.19158	3.11692	2.42186	0.136251	0.781317	0.508868	0.781317	ENSG00000258667	HIF1A-AS2
ENST00000572048.1	1.96203e-21	4.84169e-20	2.44693	0.257381	3.90861	3.15138	0.455436	1.20069	0.444069	1.20069	ENSG00000132386	SERPINF1
ENST00000368042.7	2.22636e-11	2.21692e-10	2.44582	0.365573	3.64752	4.81796	1.25533	2.08577	0.462847	2.08577	ENSG00000026751	SLAMF7
ENST00000459452.1	1.58667e-37	1.02216e-35	2.44409	0.190907	2.07052	2.27783	0.21266	0.564538	0.698474	0.698474	ENSG00000239093	snoU13
ENST00000439871.1	1.292e-16	2.16338e-15	2.44356	0.295319	3.25107	3.66613	0.167935	2.01239	0.497732	2.01239	ENSG00000229754	CXCR2P1
ENST00000530439.1	2.95274e-19	6.15989e-18	2.4433	0.272372	4.81379	3.34344	0.239174	1.61549	0.372576	1.61549	ENSG00000148926	ADM
ENST00000535434.5	6.84161e-62	1.10941e-59	2.4405	0.147008	5.14369	1.77409	0.196866	0.0759308	0.343418	0.343418	ENSG00000111669	TPI1
ENST00000519865.5	3.13949e-10	2.72832e-09	2.439	0.387652	4.15993	5.22111	1.94662	1.81023	0.425067	1.81023	ENSG00000145860	RNF145
ENST00000567824.1	7.17752e-25	2.24602e-23	2.43863	0.236801	2.65483	2.88946	0.280053	1.12182	0.56643	1.12182	ENSG00000149927	DOC2A
ENST00000519730.1	5.76902e-32	2.78239e-30	2.43834	0.207217	1.84126	2.39599	0.29743	0.606298	0.776041	0.776041	ENSG00000186918	ZNF395
ENST00000529566.1	8.57034e-36	5.15234e-34	2.4382	0.195227	3.64048	2.44443	0.262525	0.690316	0.463385	0.690316	ENSG00000214063	TSPAN4
ENST00000589517.1	1.79592e-16	2.95912e-15	2.43795	0.296048	1.97808	3.66988	0.879028	1.31208	0.727825	1.31208	ENSG00000011600	TYROBP
ENST00000466288.1	2.41808e-19	5.07983e-18	2.43387	0.270658	3.22074	3.30878	0.487819	1.34357	0.500257	1.34357	ENSG00000121966	CXCR4
ENST00000519601.5	8.50868e-19	1.71042e-17	2.43229	0.274737	2.55769	3.3619	0.80957	1.07744	0.582871	1.07744	ENSG00000102878	HSF4
ENST00000480614.1	1.36394e-56	1.84865e-54	2.43199	0.15342	7.59744	2.07608	0.00154095	0.586898	0.147572	0.586898	ENSG00000112715	VEGFA
ENST00000332345.10	1.49716e-13	1.86002e-12	2.42961	0.328885	3.29375	4.16746	0.686193	2.01793	0.494095	2.01793	ENSG00000169756	LIMS1
ENST00000393444.7	2.21505e-08	1.52383e-07	2.42819	0.434046	3.07399	6.15124	1.28138	3.42853	0.512564	3.42853	ENSG00000004866	ST7
ENST00000432749.6	3.78158e-26	1.28621e-24	2.42768	0.22951	3.4838	2.79186	0.251465	1.0654	0.47632	1.0654	ENSG00000173369	C1QB
ENST00000310123.7	6.41208e-20	1.40783e-18	2.42678	0.265595	6.33434	3.2329	0.052117	1.7114	0.22211	1.7114	ENSG00000153902	LGI4
ENST00000379749.8	7.38712e-08	4.7e-07	2.4221	0.450079	3.8015	6.49457	1.07863	3.98564	0.451625	3.98564	ENSG00000133110	POSTN
ENST00000444948.5	6.41934e-32	3.08118e-30	2.4151	0.2054	4.72111	2.51698	0.0893797	0.965345	0.380095	0.965345	ENSG00000150337	FCGR1A
ENST00000268296.8	1.34215e-42	1.10109e-40	2.41464	0.176513	5.79495	2.2434	0.028924	0.749994	0.274867	0.749994	ENSG00000140678	ITGAX
ENST00000435132.5	1.00479e-18	2.00728e-17	2.41448	0.273299	2.50654	3.3206	0.470727	1.39658	0.592072	1.39658	ENSG00000119383	PTPA
ENST00000377961.2	2.84699e-09	2.2e-08	2.41122	0.405916	5.26481	5.54577	0.186172	3.93303	0.331409	3.93303	ENSG00000079689	SCGN
ENST00000487938.5	8.71418e-18	1.60444e-16	2.40611	0.280113	4.22045	3.40372	0.94224	1.01934	0.419965	1.01934	ENSG00000026025	VIM
ENST00000510083.1	8.9384e-33	4.53711e-31	2.40481	0.201688	4.30416	2.46705	0.0439028	0.973047	0.413061	0.973047	ENSG00000026297	RNASET2
ENST00000537961.1	1.91387e-35	1.12577e-33	2.40475	0.193542	3.3992	2.32109	0.452118	0.417452	0.484344	0.484344	ENSG00000256540	AC007406.3
ENST00000303155.9	4.71419e-78	1.14049e-75	2.40368	0.128521	6.94504	1.86778	0.00324709	0.409695	0.178562	0.409695	ENSG00000171208	NETO2
ENST00000339241.1	4.93187e-08	3.22943e-07	2.40322	0.440655	4.12652	6.26383	1.74926	3.10515	0.427796	3.10515	ENSG00000164056	SPRY1
ENST00000261405.9	2.68135e-52	3.09773e-50	2.40262	0.157879	10.0213	2.07457	0.000120179	0.623023	0.107702	0.623023	ENSG00000110799	VWF
ENST00000454819.1	5.55547e-82	1.46192e-79	2.40245	0.125265	5.36042	1.84584	0.0297777	0.362507	0.321443	0.362507	ENSG00000061656	SPAG4
ENST00000380465.7	1.1078e-19	2.392e-18	2.40169	0.264567	2.89463	3.18881	0.292605	1.45729	0.530736	1.45729	ENSG00000147872	PLIN2
ENST00000222304.3	2.03903e-18	3.97458e-17	2.40157	0.274305	2.46138	3.31852	0.218469	1.66261	0.60061	1.66261	ENSG00000105697	HAMP
ENST00000264888.5	2.84397e-22	7.41665e-21	2.39948	0.247217	6.80952	2.96639	0.00372147	1.52418	0.186659	1.52418	ENSG00000138755	CXCL9
ENST00000521913.6	1.91712e-13	2.35833e-12	2.39946	0.32626	5.62698	4.08815	0.298215	2.36292	0.29285	2.36292	ENSG00000092964	DPYSL2
ENST00000381086.9	3.12145e-53	3.75563e-51	2.39926	0.15622	10.4159	2.0576	0.00026008	0.609858	0.109091	0.609858	ENSG00000146674	IGFBP3
ENST00000602384.5	8.4569e-11	7.85282e-10	2.39696	0.369204	3.16898	4.82423	1.00006	2.40773	0.504527	2.40773	ENSG00000270136	MINOS1-NBL1
ENST00000549690.1	2.72046e-10	2.38095e-09	2.39621	0.379512	2.99305	5.01433	0.886954	2.71379	0.520074	2.71379	ENSG00000090382	LYZ
ENST00000304552.4	1.28137e-17	2.3278e-16	2.39544	0.28032	4.49982	3.39366	0.138408	1.82608	0.397528	1.82608	ENSG00000172215	CXCR6
ENST00000517990.5	1.32411e-06	6.91659e-06	2.39522	0.495279	2.14616	7.51934	1.23391	4.89862	0.676189	4.89862	ENSG00000070756	PABPC1
ENST00000523077.1	1.79498e-25	5.85301e-24	2.39492	0.229602	3.05105	2.753	0.250738	1.06719	0.514608	1.06719	ENSG00000102878	HSF4
ENST00000424407.1	1.584e-28	6.31335e-27	2.39348	0.216035	2.74756	2.60164	0.107084	1.05969	0.551526	1.05969	ENSG00000283366	AC000095.2
ENST00000536592.5	3.88155e-07	2.20146e-06	2.39328	0.471613	3.66158	6.95071	1.70559	3.85487	0.461782	3.85487	ENSG00000111348	ARHGDIB
ENST00000523950.5	1.45666e-14	2.01499e-13	2.39272	0.311095	6.70462	3.84079	0.270638	2.14886	0.193417	2.14886	ENSG00000112715	VEGFA
ENST00000469660.1	9.55765e-31	4.3159e-29	2.38838	0.207185	3.66434	2.5028	0.437714	0.635425	0.461574	0.635425	ENSG00000177989	ODF3B
ENST00000369384.8	2.9874e-24	8.98888e-23	2.38711	0.23495	3.90247	2.80506	0.299398	1.08064	0.444504	1.08064	ENSG00000198019	FCGR1B
ENST00000526530.1	4.1364e-07	2.33511e-06	2.38585	0.471273	5.50272	6.93383	1.40806	4.1444	0.306252	4.1444	ENSG00000023697	DERA
ENST00000639739.1	1.14858e-13	1.44511e-12	2.38335	0.321095	4.08735	3.98596	0.293568	2.28398	0.430895	2.28398	ENSG00000113083	LOX
ENST00000425428.6	1.25733e-05	5.51229e-05	2.3832	0.545679	2.13942	8.80321	1.10783	6.33632	0.678116	6.33632	ENSG00000026508	CD44
ENST00000490286.5	1.39359e-07	8.5e-07	2.3805	0.452043	1.99259	6.48797	1.09401	4.01456	0.723055	4.01456	ENSG00000197635	DPP4
ENST00000556168.1	7.27709e-46	6.67601e-44	2.38004	0.167418	2.81362	2.05976	0.159357	0.476378	0.541365	0.541365	ENSG00000258807	AL359237.1
ENST00000380498.10	2.99556e-23	8.4011e-22	2.3783	0.239438	6.2422	2.84714	0.627342	0.805917	0.230331	0.805917	ENSG00000129226	CD68
ENST00000595217.1	6.89721e-29	2.79607e-27	2.37638	0.213064	3.64657	2.5495	0.16743	0.967478	0.46292	0.967478	ENSG00000105374	NKG7
ENST00000528655.5	9.21404e-19	1.84562e-17	2.37431	0.268458	4.83313	3.20711	0.452246	1.34949	0.370979	1.34949	ENSG00000148926	ADM
ENST00000398185.6	1.54301e-24	4.74432e-23	2.37399	0.23219	6.72785	2.75738	0.205523	1.14229	0.19187	1.14229	ENSG00000140479	PCSK6
ENST00000475170.5	3.5876e-10	3.09473e-09	2.3692	0.377804	3.10313	4.9498	1.04058	2.52781	0.510039	2.52781	ENSG00000160255	ITGB2
ENST00000579368.1	3.7871e-25	1.20222e-23	2.36725	0.228509	2.52923	2.70735	0.184468	1.12094	0.587934	1.12094	ENSG00000265962	GACAT2
ENST00000622145.4	8.79976e-11	8.15521e-10	2.36716	0.36495	3.90321	4.71109	0.981968	2.34774	0.444452	2.34774	ENSG00000234487	HLA-F
ENST00000579737.3	1.58582e-22	4.20381e-21	2.36705	0.242393	3.65807	2.86889	0.321613	1.14724	0.462047	1.14724	ENSG00000265531	FCGR1CP
ENST00000438241.1	5.0393e-13	5.9619e-12	2.36603	0.327513	2.40141	4.06819	0.509822	2.17179	0.612668	2.17179	ENSG00000173372	C1QA
ENST00000562559.5	4.75583e-17	8.26594e-16	2.36425	0.281707	3.76916	3.10141	1.53005	0.177064	0.453922	0.453922	ENSG00000171208	NETO2
ENST00000560662.2	1.23904e-16	2.07693e-15	2.36394	0.285524	1.48162	3.42867	0.582842	1.45525	0.937615	1.45525	ENSG00000259347	AC087482.1
ENST00000618438.4	2.412e-06	1.20504e-05	2.36393	0.501318	3.06493	7.63069	1.38384	4.89916	0.513364	4.89916	ENSG00000022267	FHL1
ENST00000307114.11	1.2396e-09	1e-08	2.36218	0.388834	4.43055	5.15069	2.98236	0.797436	0.402967	0.797436	ENSG00000172432	GTPBP2
ENST00000522362.6	6.03751e-32	2.90566e-30	2.362	0.200795	7.36594	2.40663	0.00198774	1.00598	0.157189	1.00598	ENSG00000240694	PNMA2
ENST00000325203.9	9.40799e-52	1.07312e-49	2.3609	0.155981	7.24574	2.00965	0.00334451	0.60491	0.162751	0.604911	ENSG00000091879	ANGPT2
ENST00000260595.9	1.82191e-17	3.26756e-16	2.35775	0.277231	4.58394	3.30581	0.285658	1.63577	0.390943	1.63577	ENSG00000138028	CGREF1
ENST00000517644.1	2.9427e-14	3.94391e-13	2.35763	0.310181	1.38949	3.78464	0.62452	1.78078	0.988825	1.78078	ENSG00000113249	HAVCR1
ENST00000392546.6	4.23391e-08	2.79682e-07	2.35572	0.429812	3.08881	5.97316	1.04505	3.5734	0.511271	3.5734	ENSG00000115935	WIPF1
ENST00000381112.7	6.63513e-09	4.887e-08	2.35565	0.406153	4.52541	5.48364	1.27092	2.85309	0.395525	2.85309	ENSG00000136280	CCM2
ENST00000629090.2	4.4495e-05	0.000175563	2.35466	0.576725	2.57131	9.63141	1.04977	7.26552	0.580492	7.26552	ENSG00000274474	YWHAE
ENST00000466227.6	4.4495e-05	0.000175563	2.35466	0.576725	2.57131	9.63141	1.04977	7.26552	0.580492	7.26552	ENSG00000108953	YWHAE
ENST00000394326.2	1.29382e-20	3.00955e-19	2.35411	0.252893	2.98852	2.98217	0.525447	1.07342	0.520521	1.07342	ENSG00000123095	BHLHE41
ENST00000547626.5	1.10768e-19	2.392e-18	2.3527	0.25917	2.95118	3.06003	0.445783	1.23344	0.52436	1.23344	ENSG00000247774	PCED1B-AS1
ENST00000335613.9	7.58442e-09	5.54218e-08	2.34923	0.406622	3.72768	5.48543	1.15742	2.9761	0.456902	2.9761	ENSG00000167992	VWCE
ENST00000495645.5	2.87431e-05	0.000117603	2.34732	0.561129	3.23992	9.18353	1.37911	6.49254	0.498664	6.49254	ENSG00000033100	CHPF2
ENST00000264828.3	2.71622e-71	5.69817e-69	2.34314	0.131243	6.35652	1.8127	0.00366352	0.426952	0.220191	0.426952	ENSG00000080573	COL5A3
ENST00000371924.5	3.6996e-12	4.01099e-11	2.34283	0.337185	4.04272	4.19971	1.04844	1.79391	0.434313	1.79391	ENSG00000138134	STAMBPL1
ENST00000355014.6	2.49406e-07	1.46008e-06	2.33968	0.453588	5.15063	6.47395	1.3689	3.77466	0.342752	3.77466	ENSG00000196189	SEMA4A
ENST00000394788.7	2.33128e-05	9.70886e-05	2.33443	0.551803	4.66543	8.91143	1.72443	5.88774	0.384528	5.88774	ENSG00000135218	CD36
ENST00000488038.5	3.6144e-09	2.75525e-08	2.33403	0.395535	3.59142	5.24736	1.04738	2.86381	0.46722	2.86381	ENSG00000100364	KIAA0930
ENST00000537354.5	2.59599e-22	6.78952e-21	2.33296	0.240134	1.85646	2.80146	0.645043	0.79656	0.770383	0.79656	ENSG00000142046	TMEM91
ENST00000552854.1	8.87578e-50	9.35355e-48	2.33295	0.157274	6.29794	1.98654	0.00474697	0.61363	0.225311	0.61363	ENSG00000139354	GAS2L3
ENST00000545174.5	1.58653e-09	1.26301e-08	2.33267	0.386504	6.04373	5.07098	0.453791	3.28084	0.249271	3.28084	ENSG00000119408	NEK6
ENST00000367459.7	8.65747e-28	3.2696e-26	2.33218	0.213452	7.27983	2.50104	0.00264362	1.1364	0.161132	1.1364	ENSG00000090104	RGS1
ENST00000483405.5	3.41669e-22	8.87936e-21	2.33035	0.240559	4.38522	2.80344	0.127128	1.31959	0.406554	1.31959	ENSG00000174939	ASPHD1
ENST00000637807.1	6e-08	3.87061e-07	2.3288	0.429751	3.83428	5.94004	0.612951	4.00421	0.449313	4.00421	ENSG00000283321	AC019117.3
ENST00000567587.6	1.64108e-22	4.34516e-21	2.32757	0.238435	3.62016	2.77499	0.520729	0.900549	0.464954	0.900549	ENSG00000172824	CES4A
ENST00000533097.6	2.3694e-13	2.88981e-12	2.32696	0.317626	6.53749	3.86404	0.455242	2.06691	0.205457	2.06691	ENSG00000008517	IL32
ENST00000371139.8	3.19007e-14	4.26086e-13	2.32689	0.306559	4.03809	3.69301	0.36389	1.98557	0.434661	1.98557	ENSG00000183918	SH2D1A
ENST00000357375.4	7.58371e-25	2.36736e-23	2.32594	0.225974	4.38273	2.62987	0.342482	0.934128	0.406751	0.934128	ENSG00000142512	SIGLEC10
ENST00000376236.8	1.84528e-35	1.08756e-33	2.32366	0.186972	7.12048	2.22861	0.00228904	0.871672	0.168995	0.871672	ENSG00000077420	APBB1IP
ENST00000595725.5	4.50386e-11	4.31023e-10	2.31918	0.352113	2.95713	4.42651	1.49089	1.60869	0.52373	1.60869	ENSG00000104894	CD37
ENST00000216223.9	2.63414e-51	2.96331e-49	2.3189	0.153897	6.13953	1.94402	0.00470394	0.5874	0.239933	0.5874	ENSG00000100385	IL2RB
ENST00000411821.5	4.19727e-20	9.38487e-19	2.31885	0.252519	2.10686	2.93588	0.383164	1.21098	0.687581	1.21098	ENSG00000128242	GAL3ST1
ENST00000397205.2	2.72351e-12	2.99497e-11	2.31178	0.330666	2.67807	4.05546	0.946085	1.78741	0.562643	1.78741	ENSG00000172824	CES4A
ENST00000370459.7	5.56962e-28	2.14117e-26	2.31161	0.210799	5.37903	2.44906	0.0168528	1.09405	0.319476	1.09405	ENSG00000154451	GBP5
ENST00000439422.1	1.8e-07	1.07891e-06	2.30651	0.441952	1.76201	6.17715	0.957026	3.92602	0.806882	3.92602	ENSG00000123131	PRDX4
ENST00000503252.1	1.82423e-23	5.19107e-22	2.30625	0.231037	6.04655	2.6641	0.321344	1.01311	0.24899	1.01311	ENSG00000153395	LPCAT1
ENST00000626080.1	1.82423e-23	5.19107e-22	2.30625	0.231037	6.04655	2.6641	0.321344	1.01311	0.24899	1.01311	ENSG00000275079	LPCAT1
ENST00000368653.7	4.47003e-24	1.32988e-22	2.30568	0.227818	5.74076	2.62689	0.113847	1.18368	0.28063	1.18368	ENSG00000148773	MKI67
ENST00000514554.5	2.14579e-12	2.38531e-11	2.30376	0.327953	6.80491	4.00189	0.411967	2.27685	0.186945	2.27685	ENSG00000120708	TGFBI
ENST00000539319.5	2.98674e-11	2.92521e-10	2.29947	0.345929	6.21407	4.2967	0.605291	2.38639	0.232917	2.38639	ENSG00000137831	UACA
ENST00000409817.1	2.23229e-31	1.03556e-29	2.29881	0.197283	4.46671	2.29767	0.319491	0.653525	0.400123	0.653525	ENSG00000121966	CXCR4
ENST00000612225.4	7.74265e-08	4.91269e-07	2.29775	0.427646	2.60272	5.85909	0.74254	3.82949	0.575107	3.82949	ENSG00000079689	SCGN
ENST00000626131.1	9.76599e-16	1.50938e-14	2.29664	0.286015	3.15937	3.35641	0.136519	1.9086	0.505322	1.9086	ENSG00000280511	AL591030.2
ENST00000424408.6	1.99658e-13	2.45339e-12	2.29586	0.312403	5.6031	3.74631	0.746686	1.69321	0.295426	1.69321	ENSG00000112769	LAMA4
ENST00000513868.6	6.5495e-69	1.2786e-66	2.29183	0.13063	4.50943	1.60583	0.0298268	0.252465	0.396775	0.396775	ENSG00000249859	PVT1
ENST00000582743.5	1.73256e-60	2.67913e-58	2.28998	0.139582	8.39681	1.8064	0.0269074	0.460168	0.123708	0.460168	ENSG00000141526	SLC16A3
ENST00000302347.9	3.26731e-10	2.8331e-09	2.28665	0.363795	6.59919	4.59565	0.499597	2.80908	0.200831	2.80908	ENSG00000160255	ITGB2
ENST00000506424.2	1.31792e-10	1.19601e-09	2.28377	0.355446	2.9688	4.44371	1.05347	2.10507	0.522516	2.10507	ENSG00000186352	ANKRD37
ENST00000468249.1	4.35816e-48	4.31012e-46	2.28295	0.156688	4.04755	1.9237	0.0697559	0.544022	0.433949	0.544022	ENSG00000177989	ODF3B
ENST00000560028.1	8.23771e-11	7.66115e-10	2.28201	0.351284	3.1109	4.3689	0.0640337	3.02099	0.509378	3.02099	ENSG00000166825	ANPEP
ENST00000455106.1	1.55938e-09	1.24271e-08	2.27987	0.377581	5.3287	4.84076	0.804121	2.76006	0.324778	2.76006	ENSG00000141756	FKBP10
ENST00000414700.7	1.39921e-46	1.31445e-44	2.27938	0.159051	7.28955	1.93805	0.304785	0.327647	0.160677	0.327647	ENSG00000182199	SHMT2
ENST00000503759.5	2.21705e-13	2.71208e-12	2.27786	0.310547	4.58494	3.6969	0.570946	1.84004	0.390865	1.84004	ENSG00000113083	LOX
ENST00000465778.5	2.98408e-05	0.000121756	2.27773	0.545607	2.92372	8.67713	1.58456	5.85763	0.527363	5.85763	ENSG00000234487	HLA-F
ENST00000413800.5	4.2527e-51	4.74851e-49	2.27374	0.151217	5.70917	1.87142	0.100213	0.471455	0.284011	0.471455	ENSG00000197093	GAL3ST4
ENST00000380464.7	3.60168e-29	1.48825e-27	2.27264	0.202715	3.85602	2.32123	0.15738	0.869959	0.447781	0.869959	ENSG00000147872	PLIN2
ENST00000497895.5	2.89481e-29	1.20335e-27	2.26677	0.201844	2.76155	2.30578	0.417779	0.600748	0.549311	0.600748	ENSG00000133619	KRBA1
ENST00000221978.9	2.72593e-37	1.74113e-35	2.26628	0.177602	5.76843	2.07758	0.00961135	0.778951	0.277682	0.778951	ENSG00000105374	NKG7
ENST00000325509.4	2.61717e-29	1.09146e-27	2.26238	0.201293	6.4174	2.29526	0.00536605	1.00761	0.215046	1.00761	ENSG00000178860	MSC
ENST00000636529.1	2.41807e-06	1.20792e-05	2.26109	0.479561	2.30095	6.98243	1.51628	4.23318	0.635163	4.23318	ENSG00000110921	MVK
ENST00000248901.10	8.64431e-39	5.95683e-37	2.26024	0.17351	5.92974	2.03511	0.0902094	0.662435	0.26079	0.662435	ENSG00000100055	CYTH4
ENST00000617537.4	2.06606e-21	5.08725e-20	2.25887	0.237735	5.83242	2.68719	0.212946	1.2	0.270913	1.2	ENSG00000136250	AOAH
ENST00000479818.5	5.26332e-05	0.000204562	2.258	0.558412	2.56376	9.00439	1.29255	6.50306	0.581808	6.50306	ENSG00000196576	PLXNB2
ENST00000254235.7	4.25546e-20	9.50792e-19	2.25608	0.245723	5.709	2.77958	0.592427	0.917071	0.284029	0.917071	ENSG00000121281	ADCY7
ENST00000512953.5	1.81651e-11	1.82517e-10	2.25549	0.335636	2.94937	4.0725	0.219703	2.59658	0.524553	2.59658	ENSG00000214510	SPINK13
ENST00000586242.1	2.06241e-05	8.67865e-05	2.25226	0.528944	2.64957	8.20486	1.20177	5.79278	0.567292	5.79278	ENSG00000030582	GRN
ENST00000456305.2	1.86784e-22	4.92383e-21	2.25037	0.230837	1.80941	2.59751	0.17984	1.1523	0.788161	1.1523	ENSG00000225079	FTH1P22
ENST00000413991.1	9.14751e-24	2.65907e-22	2.24803	0.223675	1.94597	2.5143	0.155079	1.09569	0.738608	1.09569	ENSG00000237614	AC073257.2
ENST00000440726.1	2.28841e-37	1.46584e-35	2.24715	0.175915	2.4045	1.97268	0.161631	0.542988	0.612023	0.612023	ENSG00000228952	LINC02041
ENST00000230568.4	3.5924e-22	9.31716e-21	2.24514	0.231885	3.26593	2.60358	0.436428	0.90784	0.496479	0.907841	ENSG00000112799	LY86
ENST00000358813.4	8.31309e-11	7.72726e-10	2.24252	0.345278	4.53812	4.22025	0.385629	2.5948	0.394531	2.5948	ENSG00000115009	CCL20
ENST00000534098.1	3.28465e-11	3.19819e-10	2.24172	0.337953	2.40804	4.09549	1.07113	1.78418	0.611289	1.78418	ENSG00000085831	TTC39A
ENST00000476238.6	1.34735e-40	1.01216e-38	2.24035	0.167937	8.00402	1.96542	0.00205105	0.703024	0.133789	0.703024	ENSG00000026297	RNASET2
ENST00000406955.5	2.8495e-27	1.04374e-25	2.23926	0.207006	7.28857	2.3267	0.13046	0.940832	0.160722	0.940832	ENSG00000128242	GAL3ST1
ENST00000524600.5	1.40988e-17	2.552e-16	2.23815	0.262253	3.64173	2.96703	0.708179	1.01124	0.463289	1.01124	ENSG00000115523	GNLY
ENST00000357599.7	4.41955e-44	3.83185e-42	2.23557	0.160535	6.33387	1.89972	0.422137	0.222022	0.222151	0.222151	ENSG00000082684	SEMA5B
ENST00000541179.5	1.51242e-05	6.52979e-05	2.23505	0.516551	6.3692	7.86473	0.310109	6.36052	0.219104	6.36052	ENSG00000133110	POSTN
ENST00000409202.7	8.53023e-24	2.48928e-22	2.23462	0.222189	4.85328	2.48273	0.588521	0.645677	0.369303	0.645677	ENSG00000163219	ARHGAP25
ENST00000489617.5	8.10231e-30	3.49226e-28	2.23445	0.197003	5.13339	2.22125	0.147189	0.82306	0.344402	0.82306	ENSG00000117266	CDK18
ENST00000443197.5	6.48637e-10	5.41918e-09	2.23404	0.361605	5.70299	4.49627	1.45738	1.81157	0.284673	1.81157	ENSG00000122786	CALD1
ENST00000377291.2	9.29896e-24	2.69961e-22	2.23014	0.221931	4.50844	2.47484	0.0468333	1.1845	0.396853	1.1845	ENSG00000113749	HRH2
ENST00000362089.9	4.28046e-20	9.55903e-19	2.23001	0.242901	4.27877	2.71592	0.663727	0.811294	0.415132	0.811294	ENSG00000198821	CD247
ENST00000612474.2	0.000120574	0.000434314	2.22965	0.579889	2.65941	9.57726	1.31981	7.08698	0.56568	7.08698	ENSG00000276491	IGHV4-34
ENST00000473392.1	4.36221e-23	1.20573e-21	2.22641	0.224996	3.57134	2.50453	0.201247	1.06433	0.46884	1.06433	ENSG00000122254	HS3ST2
ENST00000437180.5	2.35339e-14	3.18159e-13	2.22588	0.29174	5.68197	3.35746	0.582675	1.54513	0.28693	1.54513	ENSG00000159216	RUNX1
ENST00000463472.1	9.94341e-42	7.86359e-40	2.22323	0.164278	4.01209	1.91604	0.137505	0.53718	0.436599	0.53718	ENSG00000177989	ODF3B
ENST00000547327.2	3.83993e-25	1.21812e-23	2.22186	0.214501	5.91349	2.38528	0.011146	1.13913	0.262463	1.13913	ENSG00000129521	EGLN3
ENST00000515171.5	1.22572e-14	1.70575e-13	2.22101	0.287944	6.04047	3.29753	0.503243	1.56955	0.249593	1.56955	ENSG00000173210	ABLIM3
ENST00000374639.7	3.05793e-33	1.5991e-31	2.21971	0.184785	5.62425	2.08924	0.368899	0.48474	0.293145	0.484739	ENSG00000159189	C1QC
ENST00000442484.2	5.6576e-23	1.55187e-21	2.21852	0.22479	3.30815	2.49339	0.608891	0.654376	0.492837	0.654376	ENSG00000121933	TMIGD3
ENST00000286639.6	1.95744e-23	5.55896e-22	2.21789	0.222341	3.92257	2.4656	0.101688	1.1342	0.443078	1.1342	ENSG00000156127	BATF
ENST00000376744.8	1.06844e-36	6.66823e-35	2.21753	0.175249	6.41408	2.00182	0.167981	0.59982	0.215323	0.59982	ENSG00000139370	SLC15A4
ENST00000587837.5	3.82652e-19	7.90396e-18	2.21546	0.247763	5.17797	2.75862	0.238043	1.29662	0.340102	1.29662	ENSG00000011600	TYROBP
ENST00000545939.5	5.12974e-16	8.11355e-15	2.21509	0.273185	5.23776	3.08595	0.556859	1.30889	0.334163	1.30889	ENSG00000156265	MAP3K7CL
ENST00000312648.7	2.11136e-25	6.8425e-24	2.21491	0.21266	4.59429	2.35803	0.116524	1.01408	0.390131	1.01408	ENSG00000173762	CD7
ENST00000497404.1	1.29479e-10	1.17562e-09	2.21276	0.344249	2.81238	4.16919	1.02954	1.93314	0.541543	1.93314	ENSG00000143119	CD53
ENST00000352580.7	1.98526e-21	4.895e-20	2.21272	0.232775	5.62342	2.57732	0.0373578	1.31725	0.293234	1.31725	ENSG00000153563	CD8A
ENST00000615337.4	9.79664e-06	4.38444e-05	2.21225	0.500327	2.8215	7.43084	2.80496	3.45321	0.540241	3.45321	ENSG00000157593	SLC35B2
ENST00000300403.10	9.91889e-23	2.66628e-21	2.21203	0.225423	5.5179	2.49318	0.445322	0.825068	0.304617	0.825068	ENSG00000088325	TPX2
ENST00000529699.5	9.59235e-09	6.92399e-08	2.21114	0.385365	1.60098	4.90978	1.38685	2.3258	0.877557	2.3258	ENSG00000008517	IL32
ENST00000479771.5	1.43253e-16	2.38349e-15	2.21016	0.267509	6.12084	3.0045	0.015237	1.7738	0.241728	1.7738	ENSG00000047457	CP
ENST00000418924.6	1.77331e-10	1.58247e-09	2.20864	0.346193	5.3936	4.19782	1.11088	1.88536	0.317931	1.88536	ENSG00000100599	RIN3
ENST00000502426.5	8.1241e-19	1.63494e-17	2.20607	0.249039	5.4109	2.59702	1.23443	0.147581	0.316091	0.316091	ENSG00000108846	ABCC3
ENST00000317271.2	1.32418e-12	1.50224e-11	2.20534	0.310973	3.20014	3.62134	0.352576	2.06502	0.501959	2.06502	ENSG00000213413	PVRIG
ENST00000632105.1	3.71279e-05	0.000148526	2.20458	0.534488	2.29119	8.29711	0.8376	6.30434	0.637527	6.30434	ENSG00000282131	IGHV1-46
ENST00000368130.8	1.26283e-18	2.50388e-17	2.20428	0.250231	3.19502	2.77656	0.130265	1.43512	0.50238	1.43512	ENSG00000163568	AIM2
ENST00000262866.8	1.06935e-19	2.31285e-18	2.20115	0.242373	4.20171	2.67729	0.161727	1.30689	0.421544	1.30689	ENSG00000101082	SLA2
ENST00000489704.1	1.89374e-22	4.98774e-21	2.19991	0.225694	4.13804	2.4827	0.139529	1.13391	0.426864	1.13391	ENSG00000150337	FCGR1A
ENST00000461283.5	0.000148244	0.00052377	2.19986	0.579827	3.01378	9.54214	2.46413	5.94085	0.518064	5.94085	ENSG00000131051	RBM39
ENST00000617301.4	1.10789e-12	1.26853e-11	2.19951	0.309076	5.97289	3.58576	0.42573	1.96247	0.256381	1.96247	ENSG00000157766	ACAN
ENST00000544101.1	1.38527e-16	2.31171e-15	2.19889	0.266017	3.83149	2.97225	0.840215	0.928907	0.449509	0.928907	ENSG00000110446	SLC15A3
ENST00000485717.1	6.50571e-13	7.60778e-12	2.19858	0.305807	1.93335	3.53497	0.700313	1.63763	0.742932	1.63763	ENSG00000171848	RRM2
ENST00000392122.3	3.28723e-18	6.28247e-17	2.19556	0.252331	4.66448	2.79299	0.344151	1.24762	0.384603	1.24762	ENSG00000198821	CD247
ENST00000373693.3	1.10828e-20	2.59004e-19	2.19536	0.235423	4.05485	2.58867	0.157508	1.22809	0.433395	1.22809	ENSG00000186810	CXCR3
ENST00000463019.7	1.10799e-10	1e-09	2.19381	0.34005	2.47882	4.077	0.310579	2.58027	0.597262	2.58027	ENSG00000114455	HHLA2
ENST00000607600.1	1.69599e-39	1.20184e-37	2.19357	0.166808	5.9465	1.90368	0.0104433	0.685179	0.25907	0.685179	ENSG00000272114	AL136131.3
ENST00000514242.5	8.18667e-11	7.61762e-10	2.19336	0.337589	1.68708	4.03522	0.566561	2.28259	0.838353	2.28259	ENSG00000120708	TGFBI
ENST00000368131.8	1.0569e-07	6.57484e-07	2.19112	0.412124	4.82535	5.41565	2.4967	1.74946	0.371623	1.74946	ENSG00000163565	IFI16
ENST00000369478.3	4.26956e-26	1.444e-24	2.19111	0.207368	5.7771	2.27654	0.00895708	1.06608	0.27676	1.06608	ENSG00000116824	CD2
ENST00000411416.6	2.63274e-13	3.19497e-12	2.18865	0.299325	3.34177	3.42691	0.351889	1.888	0.489821	1.888	ENSG00000145287	PLAC8
ENST00000389463.8	4.09428e-79	1.0207e-76	2.18837	0.116202	7.7868	1.5435	0.0226597	0.314914	0.140691	0.314914	ENSG00000112769	LAMA4
ENST00000360141.7	7.47088e-47	7.0849e-45	2.1872	0.152157	5.81782	1.78098	0.0195885	0.559206	0.272451	0.559206	ENSG00000167851	CD300A
ENST00000534310.5	5.49638e-21	1.31244e-19	2.18476	0.23244	2.27342	2.54242	0.210595	1.14012	0.641923	1.14012	ENSG00000166927	MS4A7
ENST00000443123.1	7.8956e-12	8.25585e-11	2.18366	0.319229	2.74863	3.72609	0.146693	2.40099	0.551355	2.40099	ENSG00000229457	LINC01789
ENST00000372571.5	2.1451e-18	4.1714e-17	2.18316	0.249522	5.12513	2.74439	0.261848	1.29468	0.345187	1.29468	ENSG00000198815	FOXJ3
ENST00000359152.9	2.44013e-05	0.000101242	2.18304	0.517275	4.32575	7.82522	1.34144	5.3479	0.411313	5.3479	ENSG00000137501	SYTL2
ENST00000461974.1	2.84922e-08	1.93e-07	2.179	0.392579	2.76339	5.01304	0.884756	2.96821	0.549022	2.96821	ENSG00000115414	FN1
ENST00000265944.9	2.31246e-18	4.48522e-17	2.17739	0.249103	5.03105	2.73286	0.0231741	1.52813	0.353894	1.52813	ENSG00000095777	MYO3A
ENST00000368605.2	2.60875e-22	6.81708e-21	2.17476	0.223862	4.6005	2.43454	0.0398747	1.21298	0.389644	1.21298	ENSG00000188820	FAM26F
ENST00000476153.6	6.9383e-28	2.64812e-26	2.17449	0.198655	3.30609	2.17067	0.19711	0.789485	0.493019	0.789485	ENSG00000117266	CDK18
ENST00000323523.8	1.46777e-27	5.47429e-26	2.17322	0.199781	6.05432	2.18038	0.0344757	0.963338	0.248222	0.963338	ENSG00000181458	TMEM45A
ENST00000540232.5	9.89575e-12	1.02319e-10	2.17047	0.318811	1.72144	3.70497	0.90436	1.63665	0.823627	1.63665	ENSG00000166012	TAF1D
ENST00000597451.5	1.1e-07	6.82142e-07	2.16934	0.408581	5.24902	5.31971	1.4897	2.68377	0.333022	2.68377	ENSG00000221983	UBA52
ENST00000008180.13	4.69906e-20	1.04472e-18	2.16784	0.236387	5.47227	2.56962	0.0936362	1.30334	0.309526	1.30334	ENSG00000008517	IL32
ENST00000466145.1	2.32712e-10	2.05247e-09	2.1647	0.341541	1.7937	4.07012	0.297002	2.61926	0.794273	2.61926	ENSG00000184368	MAP7D2
ENST00000526855.1	3.94039e-15	5.74846e-14	2.16392	0.27542	2.32495	3.05971	0.836433	1.05997	0.629493	1.05997	ENSG00000175538	KCNE3
ENST00000314933.6	1.48864e-34	8.24956e-33	2.1629	0.176422	8.56897	1.9516	0.000446664	0.777671	0.120167	0.777671	ENSG00000173369	C1QB
ENST00000331340.7	1.67165e-08	1.16849e-07	2.16216	0.383161	4.97145	4.81378	0.907738	2.76257	0.359198	2.76257	ENSG00000185811	IKZF1
ENST00000633705.1	5.97031e-19	1.21563e-17	2.16171	0.243091	5.43243	2.64246	0.0872381	1.3901	0.313794	1.3901	ENSG00000211751	AC245427.1
ENST00000288207.6	1.27683e-23	3.67129e-22	2.16143	0.215765	4.22013	2.33185	0.304737	0.859129	0.419992	0.859129	ENSG00000157456	CCNB2
ENST00000283285.9	1.35813e-16	2.26895e-15	2.15917	0.261136	4.78924	2.86486	0.428905	1.2759	0.374587	1.2759	ENSG00000153283	CD96
ENST00000372330.3	9.88435e-17	1.67179e-15	2.15749	0.259746	5.45005	2.84511	0.011356	1.67534	0.311909	1.67534	ENSG00000100985	MMP9
ENST00000306621.7	1.93722e-18	3.78761e-17	2.15652	0.246153	4.66377	2.67386	0.04868	1.4661	0.384659	1.4661	ENSG00000169248	CXCL11
ENST00000241393.3	4.23349e-55	5.43511e-53	2.15577	0.137885	8.29857	1.64407	0.000571349	0.474734	0.125959	0.474734	ENSG00000121966	CXCR4
ENST00000219919.8	7.93708e-12	8.29825e-11	2.15375	0.31489	4.61514	3.62523	0.54288	1.93602	0.388494	1.93602	ENSG00000103569	AQP9
ENST00000449030.5	3.48748e-10	3e-09	2.15316	0.343111	4.55297	4.08413	0.679846	2.26329	0.393368	2.26329	ENSG00000042493	CAPG
ENST00000511326.1	1.48579e-25	4.86065e-24	2.15258	0.206015	2.09899	2.22044	0.241572	0.81948	0.689912	0.81948	ENSG00000145632	PLK2
ENST00000308731.7	2.18139e-21	5.35074e-20	2.15196	0.226618	5.44262	2.44035	0.139682	1.14421	0.312705	1.14421	ENSG00000010671	BTK
ENST00000361632.8	7.98293e-27	2.84418e-25	2.15048	0.200558	5.04955	2.16324	0.347884	0.657702	0.352215	0.657702	ENSG00000119535	CSF3R
ENST00000511778.5	3.388e-06	1.64966e-05	2.14998	0.462782	2.31793	6.46736	0.9268	4.42737	0.631131	4.42737	ENSG00000113360	DROSHA
ENST00000464455.1	1.48906e-31	6.96886e-30	2.14969	0.183942	2.45644	1.82511	0.244294	0.420568	0.60157	0.60157	ENSG00000044446	PHKA2
ENST00000331597.8	2.1284e-11	2.12385e-10	2.14683	0.320569	4.49232	3.70703	0.490439	2.07868	0.398116	2.07868	ENSG00000149380	P4HA3
ENST00000469485.5	7.97192e-74	1.7847e-71	2.14649	0.118093	5.96875	1.50861	0.0136037	0.335048	0.256802	0.335048	ENSG00000044446	PHKA2
ENST00000476430.1	0.000142416	0.000504963	2.1462	0.564206	2.83562	9.04101	0.213948	7.74427	0.538278	7.74427	ENSG00000231286	HLA-DQB1
ENST00000336890.9	6.67082e-18	1.244e-16	2.14556	0.248892	5.39141	2.69552	0.544112	1.00457	0.318164	1.00457	ENSG00000182866	LCK
ENST00000392472.6	7.68933e-08	4.88057e-07	2.14487	0.3991	4.59756	5.10352	1.47625	2.50576	0.389875	2.50576	ENSG00000127241	MASP1
ENST00000372067.7	9.27144e-55	1.16863e-52	2.14397	0.13757	9.47893	1.62911	0.000752566	0.472384	0.109011	0.472384	ENSG00000112715	VEGFA
ENST00000434645.1	4.51345e-09	3.4e-08	2.1416	0.365199	2.55904	4.45877	0.789669	2.54459	0.582633	2.54459	ENSG00000234431	AC007283.1
ENST00000507331.5	8.03298e-12	8.39266e-11	2.13998	0.312955	3.63977	3.58023	0.737634	1.71089	0.463439	1.71089	ENSG00000186867	QRFPR
ENST00000542350.5	3.07525e-08	2.07e-07	2.13592	0.385748	2.62942	4.83453	0.434311	3.28573	0.570624	3.28573	ENSG00000187726	DNAJB13
ENST00000546086.1	2.91702e-11	2.86191e-10	2.13516	0.321043	3.46771	3.70194	0.182613	2.39411	0.47778	2.39411	ENSG00000251301	LINC02384
ENST00000467903.5	2.29431e-19	4.82659e-18	2.13439	0.237202	3.22685	2.54282	0.12302	1.2836	0.499751	1.2836	ENSG00000244682	FCGR2C
ENST00000545638.2	1.10286e-38	7.57089e-37	2.13407	0.164059	5.75851	1.78455	0.394144	0.246823	0.278737	0.278737	ENSG00000123338	NCKAP1L
ENST00000536784.5	6.27997e-11	5.91253e-10	2.13405	0.326462	1.59121	3.78756	1.096	1.56843	0.882219	1.56843	ENSG00000110446	SLC15A3
ENST00000567271.1	1.45848e-09	1.16778e-08	2.13377	0.352754	4.28818	4.2292	0.87493	2.23595	0.414362	2.23595	ENSG00000103024	NME3
ENST00000429730.1	2.94909e-18	5.65663e-17	2.13352	0.244855	1.86441	2.63318	0.22185	1.277	0.767456	1.277	ENSG00000224137	LINC01857
ENST00000541972.5	2e-07	1.19007e-06	2.13297	0.41024	5.54949	5.3138	1.38398	2.82344	0.301212	2.82344	ENSG00000177575	CD163
ENST00000632752.1	1.11702e-15	1.71726e-14	2.13071	0.265898	2.90545	2.89614	0.254615	1.51293	0.529457	1.51293	ENSG00000274233	CCL5
ENST00000605509.1	1.11702e-15	1.71726e-14	2.13071	0.265898	2.90545	2.89614	0.254615	1.51293	0.529457	1.51293	ENSG00000271503	CCL5
ENST00000433904.1	1.21918e-26	4.27768e-25	2.12652	0.199052	1.95471	1.92092	0.254897	0.532024	0.735644	0.735644	ENSG00000170409	AC091390.1
ENST00000429578.5	2.65051e-54	3.29018e-52	2.12373	0.136862	4.228	1.5614	0.0489471	0.377822	0.419333	0.419333	ENSG00000214145	LINC00887
ENST00000525377.6	8.45642e-20	1.8414e-18	2.12318	0.233133	3.23733	2.4834	0.272793	1.08598	0.49888	1.08598	ENSG00000008517	IL32
ENST00000528406.1	2.47e-07	1.44769e-06	2.12208	0.411261	1.916	5.32285	0.853036	3.37535	0.74896	3.37535	ENSG00000126883	NUP214
ENST00000591633.2	1.07545e-09	8.75743e-09	2.12032	0.347719	2.44191	4.12748	0.587938	2.43478	0.604426	2.43478	ENSG00000153902	LGI4
ENST00000464326.1	1.50296e-50	1.64152e-48	2.12003	0.141786	5.28502	1.63248	0.0160718	0.486507	0.329325	0.486507	ENSG00000147872	PLIN2
ENST00000425876.6	2.74664e-08	1.86474e-07	2.11869	0.381274	3.97173	4.73108	1.85667	1.77758	0.439551	1.77758	ENSG00000250506	CDK3
ENST00000304625.2	2.09847e-19	4.42388e-18	2.11854	0.235184	3.3421	2.50221	0.0733139	1.30948	0.489791	1.30948	ENSG00000169385	RNASE2
ENST00000521739.1	2.48471e-11	2.45787e-10	2.1185	0.317414	1.67497	3.62669	0.99291	1.52588	0.84367	1.52588	ENSG00000178860	MSC
ENST00000010132.6	5.75638e-14	7.48962e-13	2.11784	0.281871	3.8623	3.09887	0.658139	1.32815	0.447339	1.32815	ENSG00000010219	DYRK4
ENST00000367721.2	1.62673e-31	7.60525e-30	2.11761	0.181313	3.61605	1.94594	0.0959504	0.72591	0.465274	0.72591	ENSG00000117560	FASLG
ENST00000392341.5	2.48352e-07	1.45466e-06	2.1157	0.410104	4.09936	5.2925	1.89103	2.31359	0.429956	2.31359	ENSG00000141526	SLC16A3
ENST00000610008.1	2.80963e-54	3.4829e-52	2.11544	0.136361	4.0993	1.48851	0.0348987	0.327197	0.42996	0.42996	ENSG00000272711	AC019069.1
ENST00000517403.5	5.044e-06	2.38204e-05	2.11451	0.463408	4.84718	6.44351	1.31653	4.05214	0.369812	4.05214	ENSG00000070756	PABPC1
ENST00000528600.1	1.1863e-15	1.81726e-14	2.11372	0.264022	5.03667	2.85332	0.443704	1.29898	0.353386	1.29898	ENSG00000198851	CD3E
ENST00000373925.5	1.365e-14	1.89198e-13	2.11217	0.274322	4.26826	2.98889	0.962023	0.919291	0.415994	0.919291	ENSG00000130775	THEMIS2
ENST00000376740.8	1.09036e-16	1.83659e-15	2.10941	0.254313	3.24615	2.72419	0.427718	1.18917	0.498144	1.18917	ENSG00000139370	SLC15A4
ENST00000383671.7	6.04643e-22	1.54066e-20	2.10857	0.218987	4.42448	2.30951	0.0505774	1.1483	0.403445	1.1483	ENSG00000181847	TIGIT
ENST00000319551.12	1.47012e-25	4.81641e-24	2.10851	0.201778	5.24167	2.09296	0.684088	0.296085	0.333768	0.333768	ENSG00000133619	KRBA1
ENST00000639480.1	2.87799e-30	1.26656e-28	2.10606	0.184217	5.84012	1.9599	0.191871	0.656529	0.270103	0.656529	ENSG00000283934	IGSF6
ENST00000491934.2	0.000625784	0.00192602	2.10592	0.615734	2.35895	10.5024	1.04068	8.43752	0.621788	8.43752	ENSG00000269926	AL683820.1
ENST00000496659.1	2.11812e-06	1.06936e-05	2.10382	0.443675	2.41635	5.98916	1.09144	3.82974	0.609579	3.82974	ENSG00000244731	C4A
ENST00000635311.1	2.15934e-47	2.08961e-45	2.10379	0.145488	3.9618	1.59498	0.0888978	0.393292	0.440269	0.440269	ENSG00000196975	ANXA4
ENST00000601836.1	2.9955e-31	1.3832e-29	2.1037	0.180928	3.67543	1.92768	0.0907625	0.727615	0.460742	0.727615	ENSG00000164283	ESM1
ENST00000474628.1	1.06453e-10	1e-09	2.10278	0.325635	2.25962	3.74077	0.678089	1.97286	0.645423	1.97286	ENSG00000072682	P4HA2
ENST00000552664.5	6.20351e-14	8.03999e-13	2.10232	0.28017	6.02547	3.05866	0.415541	1.54684	0.251087	1.54684	ENSG00000008517	IL32
ENST00000368054.7	1.17172e-21	2.9341e-20	2.10194	0.219856	6.10295	2.3119	0.412015	0.796402	0.243457	0.796402	ENSG00000066294	CD84
ENST00000552356.5	3.43185e-15	5.03597e-14	2.10119	0.266848	6.27984	2.87711	0.148992	1.6312	0.226926	1.6312	ENSG00000008517	IL32
ENST00000307886.7	6.20188e-23	1.69393e-21	2.09933	0.212912	5.32533	2.23477	0.0436885	1.0896	0.325131	1.0896	ENSG00000172543	CTSW
ENST00000368043.7	2.80862e-13	3.39833e-12	2.09876	0.287372	5.19306	3.15603	0.461397	1.60317	0.338622	1.60317	ENSG00000026751	SLAMF7
ENST00000615863.1	7.14875e-23	1.94194e-21	2.09666	0.21295	4.18388	2.23234	0.216835	0.916858	0.423058	0.916858	ENSG00000275302	CCL4
ENST00000374491.3	7.10539e-07	3.86968e-06	2.09653	0.422819	3.53867	5.53421	2.00537	2.46403	0.471547	2.46403	ENSG00000088298	EDEM2
ENST00000448869.1	9.07787e-34	4.84568e-32	2.09516	0.172976	4.0071	1.84897	0.0617958	0.686222	0.436967	0.686222	ENSG00000229953	AL590666.2
ENST00000515129.5	1.35786e-06	7.08178e-06	2.09299	0.433233	3.24086	5.7511	1.12306	3.56922	0.498586	3.56922	ENSG00000092421	SEMA6A
ENST00000369479.1	2.38068e-34	1.30802e-32	2.09273	0.17123	3.9481	1.83153	0.210131	0.522865	0.441254	0.522865	ENSG00000182712	CMC4
ENST00000620540.4	2.44813e-07	1.43543e-06	2.09256	0.405406	5.20931	5.17311	0.544017	3.56484	0.337014	3.56484	ENSG00000274950	RPS9
ENST00000286749.3	2.78614e-07	1.61833e-06	2.09104	0.407027	6.4246	5.20409	0.345327	3.79644	0.21445	3.79644	ENSG00000156222	SLC28A1
ENST00000369168.4	1.93983e-35	1.13955e-33	2.08769	0.168039	5.20013	1.79942	0.0293419	0.676586	0.337923	0.676586	ENSG00000150337	FCGR1A
ENST00000612871.4	1.55507e-16	2.57549e-15	2.0854	0.252708	4.25056	2.67861	0.7115	0.885034	0.417455	0.885034	ENSG00000136250	AOAH
ENST00000356455.8	2.60013e-25	8.35131e-24	2.08395	0.200467	4.44638	2.09121	0.132008	0.872671	0.401721	0.872671	ENSG00000175063	UBE2C
ENST00000605459.1	2.21244e-15	3.30642e-14	2.08305	0.262718	2.30864	2.80382	0.159304	1.56622	0.633323	1.56622	ENSG00000270547	LINC01235
ENST00000614965.4	5.44338e-24	1.61307e-22	2.08229	0.206137	4.56625	2.14651	0.346901	0.715414	0.392329	0.715414	ENSG00000277751	LILRB2
ENST00000484251.1	2.99312e-15	4.41521e-14	2.08148	0.263773	2.18976	2.81591	0.258106	1.48129	0.664001	1.48129	ENSG00000132196	HSD17B7
ENST00000519018.5	6.50605e-09	4.8e-08	2.07707	0.357917	2.12934	4.25971	0.954595	2.24802	0.681017	2.24802	ENSG00000136986	DERL1
ENST00000389131.7	1.06506e-32	5.35786e-31	2.07677	0.174389	7.7131	1.84174	0.00104776	0.759243	0.143269	0.759243	ENSG00000134013	LOXL2
ENST00000507382.1	4.70753e-09	3.53554e-08	2.07573	0.35439	2.87921	4.19615	0.220452	2.91936	0.532611	2.91936	ENSG00000167105	TMEM92
ENST00000561736.1	8.27155e-07	4.46533e-06	2.07514	0.42102	3.83727	5.4741	0.739366	3.69207	0.449102	3.69207	ENSG00000172236	TPSAB1
ENST00000368013.7	8.29154e-15	1.17329e-13	2.07504	0.267297	6.33967	2.85546	0.274527	1.51166	0.221647	1.51166	ENSG00000186517	ARHGAP30
ENST00000368199.7	3.85261e-15	5.62589e-14	2.07415	0.263899	4.10281	2.80988	0.868424	0.872648	0.429684	0.872648	ENSG00000027869	SH2D2A
ENST00000618548.4	1.76414e-27	6.54711e-26	2.07361	0.190919	7.18217	1.98786	0.109176	0.802071	0.165861	0.802071	ENSG00000140479	PCSK6
ENST00000564860.1	6.46594e-23	1.76231e-21	2.07099	0.210128	2.41126	2.04403	0.493215	0.477544	0.610625	0.610625	ENSG00000140939	NOL3
ENST00000384419.1	3.68972e-23	1.02679e-21	2.06806	0.208641	2.21631	2.15729	0.206208	0.882065	0.656803	0.882065	ENSG00000207148	Y_RNA
ENST00000330295.9	7.02323e-17	1.20234e-15	2.06796	0.24776	5.61091	2.59903	0.175763	1.35886	0.294583	1.35886	ENSG00000164932	CTHRC1
ENST00000560601.1	1.53308e-17	2.7672e-16	2.06593	0.242348	3.3442	2.53128	0.168214	1.3001	0.489598	1.3001	ENSG00000157766	ACAN
ENST00000276914.6	4.90741e-33	2.53532e-31	2.06529	0.172492	9.8312	1.81345	0.000119453	0.743717	0.107734	0.743718	ENSG00000147872	PLIN2
ENST00000292303.4	3.13981e-32	1.54243e-30	2.06523	0.174749	5.82982	1.83278	0.00719673	0.756229	0.271186	0.756229	ENSG00000160791	CCR5
ENST00000375765.4	7.71076e-32	3.68924e-30	2.06515	0.175868	6.38594	1.84241	0.00397559	0.769266	0.217682	0.769266	ENSG00000165023	DIRAS2
ENST00000472035.5	7.59071e-16	1.18372e-14	2.0644	0.256109	2.17089	2.69943	0.517926	1.12187	0.669219	1.12187	ENSG00000108175	ZMIZ1
ENST00000392625.7	2.59406e-23	7.30469e-22	2.06435	0.207531	4.20249	2.14199	0.423849	0.652877	0.421478	0.652877	ENSG00000167851	CD300A
ENST00000216117.8	2.05265e-26	7.09146e-25	2.06362	0.194044	8.71359	2.0072	0.000448213	0.940879	0.117571	0.940879	ENSG00000100292	HMOX1
ENST00000444393.7	3.7529e-16	6.00443e-15	2.06315	0.253262	6.55441	2.66224	0.208066	1.39548	0.204168	1.39548	ENSG00000008517	IL32
ENST00000263863.8	8.13347e-28	3.08076e-26	2.06287	0.188706	4.48879	1.95586	0.197254	0.692993	0.398392	0.692993	ENSG00000115523	GNLY
ENST00000393627.6	1.25808e-09	1.01482e-08	2.06256	0.339646	3.11754	3.92913	1.01402	1.86997	0.508815	1.86997	ENSG00000114013	CD86
ENST00000259608.7	6.59892e-14	8.53526e-13	2.06232	0.275137	3.81286	2.94743	0.348727	1.54379	0.450823	1.54379	ENSG00000137078	SIT1
ENST00000613525.4	7.01532e-25	2.19603e-23	2.06227	0.200212	6.33189	2.06598	0.308089	0.694032	0.222324	0.694033	ENSG00000142347	MYO1F
ENST00000612587.4	5.10912e-08	3.33652e-07	2.06133	0.378401	5.68119	4.61652	0.418202	3.16148	0.287013	3.16148	ENSG00000266714	MYO15B
ENST00000248923.8	7.90251e-06	3.59874e-05	2.0609	0.461278	7.10458	6.33826	0.506055	4.81338	0.169821	4.81338	ENSG00000100031	GGT1
ENST00000592346.1	8.45874e-11	7.85372e-10	2.06049	0.317379	2.88768	3.56492	0.54144	1.97679	0.531574	1.97679	ENSG00000153902	LGI4
ENST00000558071.2	3.834e-07	2.17722e-06	2.0602	0.405788	4.91692	5.14684	0.0542295	4.06238	0.363924	4.06238	ENSG00000259347	AC087482.1
ENST00000637053.1	6.00577e-25	1.8892e-23	2.05845	0.199552	2.18491	2.05548	0.298911	0.696618	0.665333	0.696618	ENSG00000026025	VIM
ENST00000589265.5	0.000615532	0.00189784	2.0582	0.60099	3.86955	10.0083	1.72052	7.30921	0.446829	7.30921	ENSG00000030582	GRN
ENST00000319340.6	2.63386e-11	2.59769e-10	2.05808	0.308756	5.26238	3.4288	0.0371667	2.34609	0.331659	2.34609	ENSG00000180767	CHST13
ENST00000528808.1	5.00094e-28	1.92749e-26	2.05701	0.187414	3.03859	1.93774	0.196723	0.681381	0.515743	0.681381	ENSG00000166927	MS4A7
ENST00000242728.4	1.3307e-58	1.92849e-56	2.05549	0.127352	8.02686	1.4683	0.000756871	0.404709	0.133121	0.404709	ENSG00000123095	BHLHE41
ENST00000484798.5	9.81962e-05	0.000360665	2.05497	0.52759	3.12171	7.95487	0.61274	6.34604	0.508463	6.34604	ENSG00000142583	SLC2A5
ENST00000394450.6	9.21268e-39	6.34364e-37	2.05449	0.157774	4.25863	1.68192	0.163616	0.458704	0.416788	0.458704	ENSG00000186314	PRELID2
ENST00000352527.5	1.09116e-18	2.1721e-17	2.05403	0.232742	5.91824	2.40595	0.746923	0.607296	0.261973	0.607295	ENSG00000069424	KCNAB2
ENST00000229277.5	9.91577e-36	5.92163e-34	2.05396	0.164614	7.94084	1.73595	0.00264371	0.674803	0.135693	0.674804	ENSG00000111674	ENO2
ENST00000543561.1	1.28035e-24	3.95563e-23	2.0509	0.200236	4.13983	2.0544	0.12785	0.874511	0.426719	0.874511	ENSG00000172824	CES4A
ENST00000550426.5	9.53433e-14	1.20854e-12	2.04934	0.275182	2.72528	2.93455	0.806465	1.08666	0.555065	1.08666	ENSG00000247774	PCED1B-AS1
ENST00000379236.3	3.25295e-52	3.74847e-50	2.04889	0.134747	4.85973	1.50942	0.0304226	0.423494	0.368764	0.423494	ENSG00000186827	TNFRSF4
ENST00000486608.1	1.28307e-10	1.16533e-09	2.04814	0.31857	2.53549	3.57086	0.312279	2.2249	0.586808	2.2249	ENSG00000143226	FCGR2A
ENST00000374640.8	2.45652e-33	1.28984e-31	2.04721	0.170168	8.33082	1.77497	0.000877423	0.723053	0.125201	0.723052	ENSG00000159189	C1QC
ENST00000373209.2	1.63553e-27	6.07985e-26	2.04719	0.188367	6.03978	1.93642	0.117493	0.769556	0.249663	0.769556	ENSG00000180644	PRF1
ENST00000250241.12	5.02311e-06	2.37267e-05	2.04657	0.448432	3.94598	6.03419	2.10808	2.91921	0.441406	2.91921	ENSG00000129351	ILF3
ENST00000532995.5	4.672e-13	5.54339e-12	2.04609	0.282824	5.68868	3.03673	0.280801	1.71893	0.286208	1.71893	ENSG00000137501	SYTL2
ENST00000293826.4	1.03008e-08	7.4e-08	2.04588	0.357315	3.4462	4.21658	1.11997	2.07188	0.479778	2.07188	ENSG00000248871	TNFSF12-TNFSF13
ENST00000422957.1	2.90803e-07	1.68391e-06	2.04562	0.39881	3.29893	4.99278	0.136035	3.8402	0.493644	3.8402	ENSG00000229028	KRT223P
ENST00000613247.4	2.69138e-08	1.83e-07	2.04471	0.367727	4.55753	4.4022	1.31913	2.06145	0.393012	2.06145	ENSG00000100336	APOL4
ENST00000216127.4	2.66906e-45	2.39488e-43	2.04422	0.144725	5.47172	1.5736	0.00795728	0.515675	0.309586	0.515675	ENSG00000100302	RASD2
ENST00000306602.2	1.37016e-18	2.71251e-17	2.04394	0.232271	6.2554	2.39009	0.00516204	1.34358	0.22913	1.34358	ENSG00000169245	CXCL10
ENST00000250092.10	9.77487e-43	8.06333e-41	2.0439	0.14916	8.80961	1.60552	0.00205897	0.554155	0.116031	0.554155	ENSG00000129226	CD68
ENST00000536094.1	3.43989e-12	3.74251e-11	2.0437	0.2937	2.44482	3.18943	0.17004	1.98645	0.603851	1.98645	ENSG00000251301	LINC02384
ENST00000548458.6	3.16747e-06	1.55035e-05	2.04238	0.438312	2.56906	5.80779	1.31479	3.48815	0.580884	3.48815	ENSG00000235162	C12orf75
ENST00000561610.1	2.5194e-05	0.000104185	2.04168	0.484607	6.14397	6.86443	0.77096	5.10014	0.239509	5.10014	ENSG00000149923	PPP4C
ENST00000308873.10	5.01411e-40	3.65388e-38	2.04164	0.154178	6.06668	1.64087	0.00690392	0.587368	0.247002	0.587368	ENSG00000020633	RUNX3
ENST00000621757.1	8.3827e-14	1.0704e-12	2.04128	0.273478	2.7008	2.9031	0.326296	1.54346	0.558977	1.54346	ENSG00000144810	COL8A1
ENST00000528163.6	3.49992e-10	3e-09	2.03988	0.325089	6.92642	3.66616	0.319776	2.32229	0.179636	2.32229	ENSG00000008517	IL32
ENST00000572517.1	8.17012e-23	2.20939e-21	2.0396	0.207438	5.11055	2.11539	0.290016	0.785745	0.346566	0.785745	ENSG00000132386	SERPINF1
ENST00000582844.5	0.00010479	0.00038293	2.0396	0.525774	2.63382	7.89165	1.26552	5.64544	0.569894	5.64544	ENSG00000141551	CSNK1D
ENST00000340181.8	5.7728e-15	8.29398e-14	2.03952	0.261182	4.35348	2.7386	0.630374	1.07503	0.409085	1.07503	ENSG00000010030	ETV7
ENST00000416252.6	5.39351e-08	3.50646e-07	2.03937	0.375034	4.35534	4.53101	0.264312	3.25196	0.408936	3.25196	ENSG00000235017	C2
ENST00000383362.8	5.39351e-08	3.50646e-07	2.03937	0.375034	4.35534	4.53101	0.264312	3.25196	0.408936	3.25196	ENSG00000206372	C2
ENST00000413548.6	5.39351e-08	3.50646e-07	2.03937	0.375034	4.35534	4.53101	0.264312	3.25196	0.408936	3.25196	ENSG00000231543	C2
ENST00000448206.6	5.39351e-08	3.50646e-07	2.03937	0.375034	4.35534	4.53101	0.264312	3.25196	0.408936	3.25196	ENSG00000226560	C2
ENST00000411803.6	5.39351e-08	3.50646e-07	2.03937	0.375034	4.35534	4.53101	0.264312	3.25196	0.408936	3.25196	ENSG00000235696	C2
ENST00000512913.5	2.51e-07	1.46861e-06	2.03909	0.395403	3.01548	4.91909	1.01055	2.89805	0.517903	2.89805	ENSG00000113387	SUB1
ENST00000541271.1	6.9244e-19	1.40197e-17	2.03876	0.229691	3.48272	2.35525	0.462587	0.856356	0.476417	0.856356	ENSG00000123095	BHLHE41
ENST00000394318.7	4.89383e-10	4.15108e-09	2.03825	0.327563	4.29012	3.70445	1.04636	1.63608	0.414204	1.63608	ENSG00000161381	PLXDC1
ENST00000540136.1	1.40135e-48	1.41864e-46	2.03787	0.139129	3.70138	1.37348	0.0251001	0.302979	0.458821	0.458821	ENSG00000256694	AC026369.2
ENST00000573709.1	1.40135e-48	1.41864e-46	2.03787	0.139129	3.70138	1.37348	0.0251001	0.302979	0.458821	0.458821	ENSG00000262016	AC026369.4
ENST00000480798.1	2.27682e-29	9.53055e-28	2.03686	0.18103	5.434	1.8587	0.00866702	0.810631	0.313626	0.810631	ENSG00000077984	CST7
ENST00000578758.5	5.69709e-07	3.14746e-06	2.03456	0.406813	3.91025	5.14095	1.37805	2.75938	0.443953	2.75938	ENSG00000108654	DDX5
ENST00000300692.8	1.09401e-17	1.99834e-16	2.033	0.2374	4.88139	2.43844	0.0696736	1.33929	0.366944	1.33929	ENSG00000167286	CD3D
ENST00000411688.1	1.68249e-06	8.64118e-06	2.03219	0.424412	2.68521	5.50053	1.27417	3.22897	0.561488	3.22897	ENSG00000135929	CYP27A1
ENST00000252490.5	1.72976e-06	8.86671e-06	2.03191	0.424848	4.95105	5.5094	0.139037	4.37335	0.36098	4.37335	ENSG00000234906	APOC2
ENST00000232458.9	1.11114e-07	6.88797e-07	2.03136	0.382731	4.74193	4.66712	1.66927	1.99281	0.378423	1.99281	ENSG00000114346	ECT2
ENST00000403410.5	6.41761e-23	1.74967e-21	2.03098	0.206053	4.92198	2.09237	0.157294	0.904152	0.363491	0.904152	ENSG00000181458	TMEM45A
ENST00000555075.5	6.71691e-10	5.60087e-09	2.03024	0.328911	2.90875	3.71812	0.770213	1.93435	0.529073	1.93435	ENSG00000072110	ACTN1
ENST00000478595.1	3.27329e-10	2.83775e-09	2.02938	0.322879	3.96391	3.61994	1.84779	0.758489	0.440117	0.758489	ENSG00000091972	CD200
ENST00000231009.2	1.69413e-14	2.32915e-13	2.02769	0.264299	5.42853	2.76697	0.0155017	1.73085	0.31421	1.73085	ENSG00000113088	GZMK
ENST00000381287.8	0.00127483	0.00364864	2.02714	0.629238	3.14422	10.8362	2.34745	7.55105	0.506579	7.55105	ENSG00000134352	IL6ST
ENST00000274306.6	2.50949e-25	8.0775e-24	2.02701	0.194927	5.56612	1.97788	0.00870274	0.941206	0.299417	0.941206	ENSG00000145649	GZMA
ENST00000323906.8	1.48047e-26	5.15827e-25	2.02521	0.189889	5.95581	1.92807	0.0945846	0.806862	0.25812	0.806862	ENSG00000104894	CD37
ENST00000367126.4	5.68134e-18	1.06588e-16	2.02477	0.234382	3.85131	2.39478	0.0687142	1.30466	0.448113	1.30466	ENSG00000198049	AVPR1B
ENST00000587311.5	0.00112578	0.00326154	2.02447	0.621565	4.87537	10.596	1.59033	8.06824	0.367452	8.06824	ENSG00000108679	LGALS3BP
ENST00000481169.5	5.0891e-10	4.30859e-09	2.02114	0.325133	4.3666	3.64765	0.493533	2.14925	0.408037	2.14925	ENSG00000047457	CP
ENST00000435296.2	1.97237e-30	8.74853e-29	2.02055	0.176233	4.34245	1.79957	0.302828	0.473622	0.409969	0.473622	ENSG00000135245	HILPDA
ENST00000379743.8	1.96415e-05	8.29973e-05	2.02048	0.4733	4.07738	6.57466	1.37097	4.22936	0.431669	4.22936	ENSG00000133110	POSTN
ENST00000380787.5	0.000199841	0.000687662	2.0191	0.542883	4.44665	8.32312	2.19234	5.17571	0.4017	5.17571	ENSG00000101871	MID1
ENST00000423485.5	1.94329e-38	1.31893e-36	2.01751	0.155617	6.26282	1.62717	0.00425498	0.601164	0.228458	0.601164	ENSG00000131747	TOP2A
ENST00000505420.5	3.34838e-10	2.89949e-09	2.01741	0.321155	1.9716	3.58022	0.137531	2.44098	0.729978	2.44098	ENSG00000124564	SLC17A3
ENST00000394153.6	2.31438e-13	2.82654e-12	2.01673	0.275161	7.46016	2.90079	0.62122	1.27162	0.153106	1.27162	ENSG00000022267	FHL1
ENST00000460665.1	7.18154e-15	1.02314e-13	2.01619	0.259109	3.95873	2.688	0.376603	1.30183	0.44049	1.30183	ENSG00000119777	TMEM214
ENST00000356909.7	5.72047e-38	3.7827e-36	2.01542	0.156459	5.31417	1.63154	0.0737129	0.538269	0.326296	0.538269	ENSG00000138964	PARVG
ENST00000473512.1	8.18758e-06	3.71775e-05	2.01405	0.451559	2.28539	6.0705	1.30571	3.79193	0.638948	3.79193	ENSG00000133597	ADCK2
ENST00000379953.6	1.05228e-35	6.2675e-34	2.01359	0.16144	5.56013	1.66887	0.00930479	0.642269	0.300064	0.642269	ENSG00000112799	LY86
ENST00000540372.5	5.40945e-25	1.7052e-23	2.01354	0.195008	5.24532	1.96492	0.0577394	0.892965	0.333397	0.892965	ENSG00000166428	PLD4
ENST00000445535.1	6.96242e-23	1.89304e-21	2.01203	0.204299	4.34476	2.0552	0.053057	0.990397	0.409784	0.990397	ENSG00000225217	HSPA7
ENST00000216341.8	2.55186e-22	6.67617e-21	2.01149	0.207007	4.43606	2.08222	0.584663	0.486638	0.402533	0.486638	ENSG00000100453	GZMB
ENST00000622182.1	4.62289e-14	6.08166e-13	2.01036	0.26655	2.15139	2.77888	0.193158	1.58307	0.674703	1.58307	ENSG00000274373	AC148476.1
ENST00000458314.1	8.58768e-36	5.15932e-34	2.00947	0.160901	2.87977	1.54281	0.114689	0.413762	0.532542	0.532542	ENSG00000232788	AC078883.3
ENST00000374642.7	1.89572e-27	7.03254e-26	2.0086	0.185045	7.66108	1.8662	0.00600168	0.850043	0.145165	0.850043	ENSG00000173372	C1QA
ENST00000374719.7	1.2105e-20	2.82158e-19	2.00696	0.215436	5.68688	1.68052	0.873917	-0.203771	0.286402	0.286402	ENSG00000131080	EDA2R
ENST00000262629.8	7.12972e-42	5.66832e-40	2.00646	0.147993	7.24098	1.55865	0.00389998	0.543651	0.16298	0.543651	ENSG00000011600	TYROBP
ENST00000230538.11	3.1106e-35	1.79682e-33	2.00601	0.161958	6.40412	1.42582	0.439605	-0.0257897	0.216153	0.216153	ENSG00000112769	LAMA4
ENST00000392320.6	1.27425e-08	9.04333e-08	2.00402	0.352233	4.14545	4.08455	1.28032	1.82139	0.42626	1.82139	ENSG00000138378	STAT4
ENST00000382548.4	2.4549e-23	6.92149e-22	2.0029	0.201242	2.94858	2.01526	0.269931	0.742528	0.524637	0.742528	ENSG00000100450	GZMH
ENST00000551952.5	7.17553e-06	3.29343e-05	2.00188	0.446011	3.06466	5.93492	0.715646	4.2575	0.513389	4.2575	ENSG00000015475	BID
ENST00000622053.4	2.69823e-19	5.64989e-18	1.99946	0.222648	6.3336	2.23634	0.00500215	1.2343	0.222175	1.2343	ENSG00000276849	TRBC2
ENST00000379376.2	1.14989e-18	2.28649e-17	1.99877	0.226631	6.14214	2.07593	1.04435	0.0336139	0.239684	0.239684	ENSG00000101265	RASSF2
ENST00000470124.1	7.42559e-21	1.75632e-19	1.99672	0.213154	4.83396	2.13118	0.0324704	1.10339	0.37091	1.10339	ENSG00000101940	WDR13
ENST00000381998.8	2.53881e-33	1.33155e-31	1.99574	0.165927	6.3983	1.68714	0.00435331	0.683942	0.21664	0.683942	ENSG00000038945	MSR1
ENST00000579930.5	1.13348e-05	5.01151e-05	1.99556	0.454569	3.03017	6.11928	1.86187	3.30397	0.516521	3.30397	ENSG00000168961	LGALS9
ENST00000606273.3	1.05269e-22	2.82296e-21	1.99269	0.203195	3.05899	2.02451	0.364574	0.66763	0.513894	0.66763	ENSG00000204642	HLA-F
ENST00000420732.6	5.25629e-18	9.87373e-17	1.99197	0.230348	4.6945	2.31512	0.643674	0.682833	0.38222	0.682833	ENSG00000110077	MS4A6A
ENST00000616612.4	0.000170876	0.000596384	1.99106	0.529736	2.97858	7.94575	1.15776	5.85775	0.521518	5.85775	ENSG00000278154	LAIR1
ENST00000620919.1	6.46779e-31	2.94427e-29	1.98839	0.171985	3.17241	1.73041	0.177	0.562474	0.504244	0.562474	ENSG00000276649	AL117335.1
ENST00000305409.2	1.7536e-17	3.15196e-16	1.98825	0.233662	4.28454	2.34943	0.0347721	1.33018	0.414659	1.33018	ENSG00000171951	SCG2
ENST00000424586.7	1.556e-25	5.08665e-24	1.98818	0.19036	4.78158	1.89497	0.371977	0.533946	0.375213	0.533946	ENSG00000011600	TYROBP
ENST00000624041.1	7.92743e-25	2.47295e-23	1.9868	0.193106	3.86173	1.91964	0.0628882	0.869357	0.447379	0.869357	ENSG00000279208	CR381653.2
ENST00000299964.3	1.55113e-20	3.59046e-19	1.98448	0.213627	6.18987	2.12387	0.0342473	1.10667	0.23517	1.10667	ENSG00000166741	NNMT
ENST00000539015.5	2.64207e-05	0.000108783	1.9843	0.472193	5.4426	6.51216	1.573	4.00116	0.312707	4.00116	ENSG00000022267	FHL1
ENST00000547600.5	1.29602e-13	1.62087e-12	1.98311	0.267749	2.61729	2.76725	0.445862	1.34638	0.572652	1.34638	ENSG00000247774	PCED1B-AS1
ENST00000265728.5	3.21496e-51	3.60319e-49	1.9831	0.131726	4.98838	1.42252	0.0580208	0.375776	0.357707	0.375776	ENSG00000006634	DBF4
ENST00000449164.1	6.92698e-07	3.7764e-06	1.98288	0.3995	3.14949	4.94258	0.12854	3.86147	0.506141	3.86147	ENSG00000229028	KRT223P
ENST00000613606.2	1.45239e-25	4.76003e-24	1.98244	0.189692	6.14698	1.88294	0.022332	0.877248	0.239222	0.877248	ENSG00000274233	CCL5
ENST00000603197.5	1.45239e-25	4.76003e-24	1.98244	0.189692	6.14698	1.88294	0.022332	0.877248	0.239222	0.877248	ENSG00000271503	CCL5
ENST00000356892.3	1.32497e-39	9.44125e-38	1.98194	0.150501	6.31541	1.55248	0.0037151	0.56255	0.223767	0.56255	ENSG00000122122	SASH3
ENST00000523575.1	4.61051e-08	3.03273e-07	1.98187	0.3626	1.7556	4.24564	0.920794	2.36618	0.809482	2.36618	ENSG00000113272	THG1L
ENST00000399928.5	1.74372e-20	4.02281e-19	1.98175	0.213621	5.45488	2.12108	0.140381	1.00047	0.311391	1.00047	ENSG00000156265	MAP3K7CL
ENST00000294507.3	5.10261e-44	4.41558e-42	1.98168	0.142409	8.87774	1.49357	0.00025872	0.506747	0.115023	0.506747	ENSG00000162511	LAPTM5
ENST00000538152.1	9.13313e-27	3.24115e-25	1.9806	0.18493	2.93153	1.83694	0.312011	0.542965	0.526492	0.542965	ENSG00000110852	CLEC2B
ENST00000321367.7	1.78212e-15	2.68832e-14	1.98054	0.248949	4.49838	2.52428	0.303732	1.24565	0.397641	1.24565	ENSG00000180096	SEPT1
ENST00000597692.1	2.30607e-10	2e-09	1.97964	0.312274	2.6256	3.4029	0.80976	1.62812	0.571261	1.62812	ENSG00000269242	AC010422.3
ENST00000318469.2	5.7739e-26	1.93676e-24	1.97897	0.187795	4.66379	1.86173	0.0444629	0.837207	0.384657	0.837206	ENSG00000175857	GAPT
ENST00000521883.1	4e-09	3.02695e-08	1.97882	0.336262	2.3058	3.78707	0.166681	2.66013	0.634001	2.66013	ENSG00000253574	AC021744.1
ENST00000447416.5	3.51786e-08	2.3462e-07	1.97881	0.358903	3.76558	4.17657	0.269864	2.95043	0.454177	2.95043	ENSG00000100031	GGT1
ENST00000498971.6	4.49359e-10	3.82819e-09	1.97841	0.317265	3.12763	3.47941	0.734449	1.78197	0.507966	1.78197	ENSG00000170458	CD14
ENST00000523351.5	2.80325e-25	8.98768e-24	1.97628	0.190241	5.41213	1.88193	0.250193	0.654598	0.31596	0.654598	ENSG00000134516	DOCK2
ENST00000375852.2	1.58809e-11	1.60715e-10	1.97418	0.292922	5.44271	3.10761	1.55266	0.592431	0.312694	0.592431	ENSG00000101336	HCK
ENST00000328963.9	4.05339e-64	7.05596e-62	1.97403	0.116764	6.17397	1.32144	0.00477473	0.336071	0.236664	0.336071	ENSG00000089041	P2RX7
ENST00000366855.10	1.9633e-32	9.72971e-31	1.97348	0.166431	5.25556	1.66898	0.212049	0.48043	0.332356	0.48043	ENSG00000026297	RNASET2
ENST00000395069.3	2.06795e-06	1.04626e-05	1.97318	0.415698	3.37787	5.25968	0.782122	3.538	0.486433	3.538	ENSG00000178401	DNAJC22
ENST00000560185.1	6.89208e-05	0.000261605	1.97316	0.495771	2.52316	7.06582	0.607108	5.53761	0.589032	5.53761	ENSG00000170776	AKAP13
ENST00000300093.8	6.52405e-24	1.92066e-22	1.97252	0.195616	4.42483	1.92951	0.164698	0.791939	0.403418	0.791939	ENSG00000166851	PLK1
ENST00000538969.5	1.25475e-09	1.01241e-08	1.97168	0.324658	4.228	3.59016	1.16333	1.47175	0.419333	1.47175	ENSG00000135218	CD36
ENST00000564053.5	3.06026e-48	3.06697e-46	1.97058	0.135025	4.90565	1.39815	0.0909094	0.330901	0.364887	0.364887	ENSG00000140939	NOL3
ENST00000493802.5	8.91181e-06	4.01661e-05	1.97022	0.443541	4.00909	5.84877	1.04853	3.86968	0.43682	3.86968	ENSG00000162645	GBP2
ENST00000442011.6	1.96414e-15	2.94858e-14	1.97021	0.248025	8.99795	2.5026	0.00303352	1.53487	0.113413	1.53487	ENSG00000120708	TGFBI
ENST00000488266.5	6.30771e-10	5.27775e-09	1.96967	0.318586	3.86583	3.49149	1.22938	1.30804	0.447091	1.30804	ENSG00000086730	LAT2
ENST00000529938.1	1.85843e-30	8.25944e-29	1.9668	0.171467	4.16826	1.70444	0.154704	0.580324	0.424374	0.580323	ENSG00000250303	AP002884.3
ENST00000339223.4	3.76077e-34	2.03522e-32	1.96652	0.161396	6.80033	1.62121	0.00295853	0.648257	0.187231	0.648257	ENSG00000187474	FPR3
ENST00000398934.5	3.75796e-05	0.000150207	1.96606	0.476981	5.69461	6.60641	0.708856	4.9789	0.285572	4.9789	ENSG00000157551	KCNJ15
ENST00000218032.6	4.61952e-24	1.37345e-22	1.96602	0.194318	5.10352	1.91051	0.0243875	0.919597	0.347226	0.919597	ENSG00000101916	TLR8
ENST00000534330.1	1.23871e-31	5.85198e-30	1.96599	0.167998	2.62497	1.65571	0.134219	0.552388	0.571366	0.571366	ENSG00000254481	AP000911.2
ENST00000217233.7	2.9062e-35	1.68416e-33	1.96501	0.158578	6.97618	1.59739	0.00181905	0.626854	0.17679	0.626854	ENSG00000101255	TRIB3
ENST00000543859.5	1.6721e-13	2.06936e-12	1.96484	0.266503	3.3934	2.73256	0.22735	1.54824	0.484919	1.54824	ENSG00000244682	FCGR2C
ENST00000633328.1	1.05805e-15	1.62856e-14	1.96484	0.244995	1.78642	2.46031	0.216665	1.2839	0.797138	1.2839	ENSG00000282204	TRBV9
ENST00000416382.6	1.25786e-09	1.01473e-08	1.9647	0.32353	5.44626	3.56513	0.725574	1.89123	0.312315	1.89123	ENSG00000048740	CELF2
ENST00000432207.5	3.15247e-05	0.000127937	1.96464	0.472023	4.86826	6.48857	1.62632	3.94382	0.368049	3.94382	ENSG00000135218	CD36
ENST00000376110.7	2.78181e-13	3.36736e-12	1.96437	0.268924	2.33472	2.76417	0.807898	1.0001	0.62724	1.0001	ENSG00000204482	LST1
ENST00000256935.12	6.34867e-18	1.18589e-16	1.96373	0.22765	6.19652	2.25632	0.031764	1.26385	0.234549	1.26385	ENSG00000134516	DOCK2
ENST00000396957.5	2.08084e-07	1.235e-06	1.96222	0.377933	4.45268	4.50706	1.74529	1.82555	0.401225	1.82555	ENSG00000144713	RPL32
ENST00000551432.5	7.14238e-16	1.11712e-14	1.9622	0.243206	2.30898	2.43607	0.652164	0.826564	0.633242	0.826564	ENSG00000247774	PCED1B-AS1
ENST00000467333.1	6.57003e-37	4.13485e-35	1.96186	0.154577	3.1829	1.32287	0.0939751	0.260535	0.503379	0.503379	ENSG00000133619	KRBA1
ENST00000585901.6	3.401e-23	9.48789e-22	1.96125	0.197703	3.17254	1.93864	0.356428	0.620738	0.504234	0.620738	ENSG00000011600	TYROBP
ENST00000578981.1	3.55293e-11	3.44562e-10	1.96065	0.296098	3.03874	3.14045	0.778623	1.41323	0.51573	1.41323	ENSG00000141068	KSR1
ENST00000505244.1	4.66188e-21	1.12091e-19	1.96048	0.208195	2.27571	2.04326	0.338165	0.745467	0.641351	0.745467	ENSG00000145632	PLK2
ENST00000504875.5	4.3099e-05	0.000170526	1.95942	0.479051	4.49995	6.64881	2.1701	3.56713	0.397518	3.56713	ENSG00000182578	CSF1R
ENST00000605886.1	5.98958e-27	2.15618e-25	1.9594	0.182286	5.26761	1.79182	0.0129156	0.817793	0.331121	0.817793	ENSG00000272405	AL365181.3
ENST00000216338.8	4.2983e-29	1.76717e-27	1.95717	0.17482	4.47539	1.72363	0.0327841	0.731268	0.399442	0.731268	ENSG00000100450	GZMH
ENST00000262219.10	1.02489e-05	4.56665e-05	1.95652	0.44347	4.78599	5.83363	0.145141	4.77149	0.374853	4.77149	ENSG00000104537	ANXA13
ENST00000265748.6	1.21395e-19	2.61744e-18	1.95394	0.21548	5.35029	2.11318	0.275669	0.885124	0.32251	0.885124	ENSG00000011426	ANLN
ENST00000264972.9	7.056e-19	1.42701e-17	1.95358	0.220146	4.24467	2.16312	0.326962	0.884644	0.417944	0.884644	ENSG00000115085	ZAP70
ENST00000546362.5	1.08162e-17	1.97691e-16	1.95355	0.228088	4.24044	2.25119	0.146697	1.1539	0.418295	1.1539	ENSG00000142046	TMEM91
ENST00000543856.1	6e-09	4.48263e-08	1.95338	0.335896	5.26489	3.75573	0.295538	2.52512	0.331401	2.52512	ENSG00000172828	CES3
ENST00000597354.1	2.20106e-18	4.27654e-17	1.95277	0.223264	3.30724	2.19654	0.19872	1.04745	0.492917	1.04745	ENSG00000182472	CAPN12
ENST00000390442.3	3.87691e-16	6.19734e-15	1.95183	0.239713	1.86042	2.38408	0.181811	1.25475	0.768923	1.25475	ENSG00000211794	TRAV12-3
ENST00000597552.1	3.35838e-07	1.92451e-06	1.95164	0.382515	1.63477	4.58283	0.861904	2.79603	0.861773	2.79603	ENSG00000105197	TIMM50
ENST00000360046.9	1.43248e-05	6.21236e-05	1.9511	0.449685	3.41997	5.96566	2.79855	2.25686	0.482291	2.25686	ENSG00000197576	HOXA4
ENST00000520832.1	7.5086e-23	2.03785e-21	1.95084	0.198239	3.19996	1.9336	0.102953	0.879517	0.501973	0.879517	ENSG00000104635	SLC39A14
ENST00000390426.2	1.46329e-17	2.64654e-16	1.95013	0.228619	1.75289	2.25382	0.167936	1.13873	0.810585	1.13873	ENSG00000211778	TRAV4
ENST00000569760.5	4.64831e-06	2.21025e-05	1.94823	0.425371	2.30168	5.4363	0.927845	3.59567	0.634987	3.59567	ENSG00000089280	FUS
ENST00000614699.4	6.2648e-05	0.000239808	1.94548	0.486053	2.38325	6.80232	1.18346	4.72273	0.616504	4.72273	ENSG00000275730	LILRB4
ENST00000397691.1	2.93541e-10	2.55912e-09	1.94425	0.308506	3.0043	3.30995	1.06151	1.31789	0.518974	1.31789	ENSG00000182362	YBEY
ENST00000399926.5	4.17585e-14	5.51856e-13	1.94421	0.257327	4.07296	2.59325	0.539228	1.11621	0.432009	1.11621	ENSG00000156265	MAP3K7CL
ENST00000635581.1	5.01569e-18	9.43556e-17	1.94302	0.224549	3.60683	2.20119	0.224933	1.03562	0.465998	1.03562	ENSG00000233593	AL590094.1
ENST00000300433.7	5.51934e-09	4.11025e-08	1.9424	0.333134	4.09846	3.69919	0.0929086	2.68154	0.430027	2.68154	ENSG00000167105	TMEM92
ENST00000632136.1	1.32389e-05	5.77988e-05	1.942	0.445809	1.31719	5.87081	0.617769	4.35087	1.03216	4.35087	ENSG00000281981	AC239618.2
ENST00000396952.5	2.15076e-24	6.54367e-23	1.94139	0.19048	4.9272	1.84967	0.0240368	0.883027	0.363042	0.883027	ENSG00000180785	OR51E1
ENST00000508076.5	1.34631e-11	1.37249e-10	1.93733	0.286437	7.4987	2.97822	0.0081891	2.04296	0.151504	2.04296	ENSG00000120708	TGFBI
ENST00000369748.8	2.8252e-05	0.000115762	1.93677	0.462554	3.45867	6.24212	0.507268	4.84164	0.478613	4.84164	ENSG00000064886	CHI3L2
ENST00000546916.1	1.66654e-06	8.56852e-06	1.93465	0.403881	4.20162	4.98197	0.530684	3.54731	0.421552	3.54731	ENSG00000135506	OS9
ENST00000392530.2	1.96046e-25	6.36952e-24	1.93433	0.185595	4.45361	1.79729	0.0381129	0.82302	0.401152	0.82302	ENSG00000213144	AC084880.1
ENST00000567300.1	6.79313e-05	0.000258231	1.93378	0.485456	3.29858	6.7765	0.90153	4.99017	0.493675	4.99017	ENSG00000125148	MT2A
ENST00000508132.1	5.1215e-12	5.46956e-11	1.93171	0.27987	3.42026	2.8807	0.495255	1.46293	0.482262	1.46293	ENSG00000113361	CDH6
ENST00000330943.8	1.72873e-31	8.07373e-30	1.93042	0.165359	5.36094	1.61772	0.00988205	0.673707	0.321389	0.673707	ENSG00000167208	SNX20
ENST00000411647.5	9e-09	6.5e-08	1.92749	0.335273	2.00861	3.72001	0.520583	2.28962	0.71786	2.28962	ENSG00000125826	RBCK1
ENST00000160262.9	1.85192e-17	3.31874e-16	1.92569	0.22648	5.60226	2.20581	0.295228	0.987096	0.295516	0.987096	ENSG00000076662	ICAM3
ENST00000328118.7	2.84846e-15	4.21148e-14	1.92562	0.243831	4.38664	2.40769	0.657094	0.82924	0.40644	0.82924	ENSG00000184922	FMNL1
ENST00000517881.1	0.000123958	0.00044552	1.92498	0.501537	3.073	7.16071	1.11301	5.17548	0.512651	5.17548	ENSG00000171530	TBCA
ENST00000492671.1	6.3029e-05	0.000241175	1.92485	0.481071	1.85467	6.66291	1.05236	4.73337	0.771043	4.73337	ENSG00000056972	TRAF3IP2
ENST00000489514.6	0.000239713	0.000810056	1.92428	0.523899	2.48729	7.7275	2.6417	4.22005	0.595659	4.22005	ENSG00000114455	HHLA2
ENST00000452399.5	1.15969e-08	8.27926e-08	1.92423	0.337255	3.56107	3.74982	0.34185	2.50168	0.469681	2.50168	ENSG00000232527	AC245595.1
ENST00000326685.11	1.84565e-20	4.24924e-19	1.92376	0.207504	7.64457	2.00013	0.00929814	1.06715	0.14578	1.06715	ENSG00000173210	ABLIM3
ENST00000301905.8	1.64246e-24	5.03632e-23	1.92294	0.188187	3.9519	1.81018	0.168295	0.71706	0.440982	0.71706	ENSG00000168078	PBK
ENST00000371485.7	4.07727e-33	2.11494e-31	1.92277	0.160383	4.72511	1.57018	0.0261596	0.616911	0.379774	0.616911	ENSG00000138180	CEP55
ENST00000357198.8	7.65644e-31	3.47832e-29	1.92244	0.166491	4.13068	1.61926	0.160118	0.53286	0.42746	0.53286	ENSG00000146094	DOK3
ENST00000538333.3	4.71542e-12	5.05689e-11	1.92011	0.277718	3.78266	2.83973	0.673921	1.25427	0.45296	1.25427	ENSG00000106683	LIMK1
ENST00000338844.7	1.62097e-07	9.77097e-07	1.91936	0.366411	4.95769	4.25281	0.242764	3.11367	0.360402	3.11367	ENSG00000172236	TPSAB1
ENST00000395456.6	3.71798e-15	5.44165e-14	1.91828	0.243929	4.62984	2.40176	0.45856	1.02898	0.387338	1.02898	ENSG00000213658	LAT
ENST00000490742.5	1.30765e-10	1.18706e-09	1.91704	0.298312	1.33729	3.13032	0.959783	1.26497	1.01983	1.26497	ENSG00000204482	LST1
ENST00000604724.5	1.50202e-19	3.20935e-18	1.91558	0.211792	4.68822	2.0367	0.025648	1.09575	0.382719	1.09575	ENSG00000270547	LINC01235
ENST00000580947.1	3.3591e-05	0.000135619	1.91538	0.461799	3.45917	6.20404	1.34886	3.9826	0.478566	3.9826	ENSG00000213246	SUPT4H1
ENST00000629016.2	1.65463e-07	9.96134e-07	1.91475	0.365796	4.48522	4.23721	1.45487	1.89031	0.398671	1.89031	ENSG00000110921	MVK
ENST00000421133.6	2.58993e-12	2.85435e-11	1.91211	0.273223	3.32198	2.77069	0.676661	1.18961	0.491611	1.18961	ENSG00000105383	CD33
ENST00000490414.1	3.10047e-27	1.13336e-25	1.91101	0.176788	4.09465	1.69566	0.172611	0.608738	0.430325	0.608738	ENSG00000158869	FCER1G
ENST00000354275.2	1.16675e-11	1.19731e-10	1.91098	0.281678	3.93858	2.88571	0.540754	1.44281	0.441936	1.44281	ENSG00000135549	PKIB
ENST00000429904.6	1.17082e-15	1.79476e-14	1.90958	0.238474	4.44651	2.32821	0.313	1.10874	0.401711	1.10874	ENSG00000106565	TMEM176B
ENST00000608794.1	1.18496e-41	9.30568e-40	1.90951	0.141232	4.46661	1.41205	0.0985274	0.397771	0.400131	0.400131	ENSG00000272870	AC097534.2
ENST00000555486.5	3.23653e-10	2.80777e-09	1.90851	0.303565	2.75093	3.20033	0.397692	1.9061	0.550991	1.9061	ENSG00000185100	ADSSL1
ENST00000305097.5	1.72929e-53	2.10028e-51	1.90762	0.1239	5.85787	1.29885	0.00518191	0.3786	0.268244	0.378601	ENSG00000169860	P2RY1
ENST00000481145.1	9.03398e-25	2.80452e-23	1.90707	0.185584	5.15645	1.77075	0.0144041	0.846631	0.342191	0.846631	ENSG00000154451	GBP5
ENST00000390341.2	7.06777e-21	1.67477e-19	1.9064	0.203399	2.13461	1.9416	0.158879	0.875399	0.679496	0.875399	ENSG00000211694	TRGV10
ENST00000330430.10	4.37674e-08	2.88693e-07	1.9063	0.348188	5.40815	3.91793	0.516019	2.51485	0.316383	2.51485	ENSG00000172348	RCAN2
ENST00000469543.5	3.95757e-37	2.50823e-35	1.90598	0.149707	5.63506	1.47201	0.0200927	0.540213	0.291979	0.540213	ENSG00000026025	VIM
ENST00000261267.6	1.39879e-25	4.59274e-24	1.90475	0.182196	8.57102	1.73768	0.000452642	0.829429	0.120128	0.829429	ENSG00000090382	LYZ
ENST00000614780.3	0.000220462	0.00075081	1.90444	0.515501	2.95991	7.49231	1.50955	5.13399	0.523438	5.13399	ENSG00000277753	MUC20
ENST00000530234.2	3.49089e-08	2.33e-07	1.9038	0.345214	2.40731	3.86449	0.925504	2.05381	0.611441	2.05381	ENSG00000166927	MS4A7
ENST00000289707.9	3.67239e-21	8.89647e-20	1.90287	0.201542	6.1879	1.91959	0.00804276	1.00743	0.235354	1.00743	ENSG00000158714	SLAMF8
ENST00000361763.8	3.06267e-16	4.93255e-15	1.90253	0.232845	5.57631	2.25577	0.120628	1.23479	0.298318	1.23479	ENSG00000198851	CD3E
ENST00000336600.5	5.40573e-20	1.19651e-18	1.90122	0.207657	5.96881	1.97993	0.0313657	1.04667	0.256796	1.04667	ENSG00000181577	C6orf223
ENST00000593101.5	2.07609e-07	1.23255e-06	1.90077	0.366069	2.01357	4.22868	1.08104	2.26912	0.716269	2.26912	ENSG00000130175	PRKCSH
ENST00000525550.1	2.07609e-18	4.04332e-17	1.89896	0.216948	3.97752	2.0754	0.168506	1.00816	0.439131	1.00816	ENSG00000175538	KCNE3
ENST00000452900.5	1.00835e-32	5.09253e-31	1.89888	0.159391	2.97125	1.27675	0.112872	0.257074	0.522264	0.522264	ENSG00000237836	PHKA2-AS1
ENST00000367992.7	1.48288e-34	8.22271e-33	1.89827	0.154833	3.31782	1.48064	0.107352	0.469155	0.491982	0.491982	ENSG00000158869	FCER1G
ENST00000409592.7	6.86556e-08	4.39e-07	1.89788	0.351807	6.00749	3.97254	1.67613	1.41808	0.252887	1.41808	ENSG00000135905	DOCK10
ENST00000625686.1	2.04972e-10	1.81742e-09	1.89689	0.298367	4.21209	3.11172	0.627846	1.59772	0.420668	1.59772	ENSG00000280641	CDH4
ENST00000469862.1	3.16712e-26	1.08048e-24	1.89614	0.178978	3.0472	1.58404	0.285869	0.397151	0.514957	0.514957	ENSG00000117724	CENPF
ENST00000390447.3	1.0824e-17	1.97792e-16	1.89582	0.221349	2.12588	2.12012	0.171327	1.05356	0.682018	1.05356	ENSG00000211799	TRAV19
ENST00000616682.1	4.16518e-38	2.78082e-36	1.89535	0.146859	4.63637	1.4409	0.0204111	0.518775	0.386823	0.518775	ENSG00000277559	AC018553.1
ENST00000531914.5	5.65462e-29	2.30793e-27	1.8951	0.169645	5.75985	1.61914	0.0321773	0.687309	0.278595	0.687309	ENSG00000110077	MS4A6A
ENST00000615292.1	0.0015476	0.00434419	1.89494	0.598604	3.13718	9.77445	1.80719	7.15097	0.507166	7.15097	ENSG00000135372	NAT10
ENST00000347215.8	3.85309e-11	3.71509e-10	1.89436	0.286606	6.5037	2.93904	1.44369	0.609885	0.208078	0.609885	ENSG00000124225	PMEPA1
ENST00000339796.9	7.11274e-17	1.21743e-15	1.89369	0.226921	4.00928	2.1799	0.437035	0.850299	0.436807	0.850299	ENSG00000010030	ETV7
ENST00000289902.1	4.85623e-41	3.72271e-39	1.89235	0.141049	6.9626	1.39664	0.00172006	0.49565	0.177559	0.49565	ENSG00000158869	FCER1G
ENST00000264474.3	1.89317e-32	9.39467e-31	1.8905	0.159392	4.47411	1.53125	0.0294548	0.605688	0.399543	0.605688	ENSG00000121552	CSTA
ENST00000529563.5	2.26251e-06	1.13639e-05	1.89019	0.39975	4.53475	4.85688	0.64649	3.34851	0.394794	3.34851	ENSG00000006611	USH1C
ENST00000546910.5	1.89384e-23	5.38514e-22	1.89012	0.18942	4.76985	1.79009	0.0218524	0.875143	0.376165	0.875143	ENSG00000258227	CLEC5A
ENST00000617412.1	7.29986e-12	7.66408e-11	1.88935	0.275751	6.51276	2.78318	0.605981	1.29498	0.207369	1.29498	ENSG00000145632	PLK2
ENST00000480795.1	9.35371e-06	4.19958e-05	1.88863	0.426173	1.84142	5.39546	0.789896	3.75069	0.775983	3.75069	ENSG00000244731	C4A
ENST00000370145.8	0.000175326	0.000610801	1.88786	0.503142	2.58388	7.16486	1.60298	4.72581	0.57832	4.72581	ENSG00000130822	PNCK
ENST00000633613.1	1.20905e-07	7.45e-07	1.88738	0.35664	4.10606	4.04724	0.498992	2.68081	0.429427	2.68081	ENSG00000282810	MIR210HG
ENST00000293373.10	2.85453e-36	1.75358e-34	1.88729	0.150069	6.39397	1.45679	0.00532258	0.557693	0.217005	0.557693	ENSG00000123338	NCKAP1L
ENST00000520948.5	6.01217e-35	3.42237e-33	1.88725	0.153023	7.45557	1.47891	0.00492499	0.580479	0.1533	0.580479	ENSG00000112715	VEGFA
ENST00000335661.6	2.57362e-10	2.25859e-09	1.88593	0.298289	3.19488	3.10011	0.545945	1.67847	0.502392	1.67847	ENSG00000140379	BCL2A1
ENST00000339252.7	4.467e-06	2.13002e-05	1.88423	0.410652	4.89921	5.06985	0.75976	3.45613	0.365435	3.45613	ENSG00000113249	HAVCR1
ENST00000308713.9	1.79624e-24	5.49103e-23	1.88377	0.18451	6.31877	1.73862	0.0278517	0.823249	0.223472	0.823249	ENSG00000174938	SEZ6L2
ENST00000473539.5	9.12332e-14	1.15905e-12	1.88362	0.252732	3.65185	2.47667	0.676407	0.920433	0.462518	0.920433	ENSG00000091972	CD200
ENST00000620709.4	7.81883e-15	1.10814e-13	1.88198	0.242196	3.91662	2.34607	0.400975	1.0655	0.4435	1.0655	ENSG00000101017	CD40
ENST00000460209.1	5.62632e-13	6.62071e-12	1.88175	0.261019	2.6519	2.58026	0.130159	1.57312	0.56691	1.57312	ENSG00000146674	IGFBP3
ENST00000593771.1	1.0419e-10	1e-09	1.88154	0.291226	1.69256	2.99289	0.72753	1.39279	0.835972	1.39279	ENSG00000077348	EXOSC5
ENST00000593609.1	7.21851e-08	4.60088e-07	1.88078	0.34922	1.87881	3.91134	0.848217	2.20065	0.762203	2.20065	ENSG00000076928	ARHGEF1
ENST00000429967.2	2.24109e-26	7.72172e-25	1.88061	0.176972	7.71191	1.66817	0.000985929	0.781987	0.143312	0.781987	ENSG00000171388	APLN
ENST00000359611.3	6.82074e-18	1.2709e-16	1.87999	0.21815	1.85338	2.07023	0.206463	0.983271	0.771524	0.983271	ENSG00000278677	HIST1H2AM
ENST00000421459.2	1.41945e-31	6.65693e-30	1.87956	0.160772	4.12753	1.53178	0.178941	0.467251	0.427714	0.467251	ENSG00000026025	VIM
ENST00000523175.5	1.85409e-06	9.45559e-06	1.87661	0.393525	5.66615	4.72175	0.221808	3.64974	0.28863	3.64974	ENSG00000113249	HAVCR1
ENST00000375887.8	1.70955e-28	6.7867e-27	1.87527	0.169366	5.71387	1.59791	0.0663547	0.650765	0.283507	0.650765	ENSG00000102524	TNFSF13B
ENST00000550491.1	1.19418e-11	1.2242e-10	1.87465	0.27646	3.56709	2.77891	0.461645	1.44911	0.469187	1.44911	ENSG00000139278	GLIPR1
ENST00000472359.1	1.0371e-12	1.18945e-11	1.87361	0.262945	2.33006	2.59751	1.08139	0.647111	0.628309	0.647111	ENSG00000155849	ELMO1
ENST00000370674.3	5.45777e-07	3.0236e-06	1.87293	0.373877	4.37164	4.34514	0.4721	3.02251	0.407634	3.02251	ENSG00000022267	FHL1
ENST00000613698.4	0.000181021	0.000628501	1.87283	0.500204	2.67427	7.07766	0.640698	5.61441	0.563259	5.61441	ENSG00000275019	LILRB3
ENST00000330540.6	6.33658e-33	3.24203e-31	1.87151	0.156585	5.97447	1.49126	0.00896	0.604012	0.256221	0.604012	ENSG00000114013	CD86
ENST00000544935.5	0.000226652	0.000769883	1.87146	0.507544	4.48934	7.2594	2.11812	4.3219	0.398349	4.3219	ENSG00000188191	PRKAR1B
ENST00000344754.5	2.23948e-14	3.03215e-13	1.86964	0.244843	5.6865	2.36627	0.0284373	1.47026	0.286443	1.47026	ENSG00000088827	SIGLEC1
ENST00000496418.5	4.56318e-11	4.36282e-10	1.86944	0.283913	7.30709	2.87734	0.0967892	1.91838	0.159861	1.91838	ENSG00000240303	ACAD11
ENST00000407029.5	1.14836e-06	6.05513e-06	1.86914	0.384253	5.32415	4.53622	1.3501	2.34116	0.325254	2.34116	ENSG00000196588	MKL1
ENST00000615840.4	1.54968e-44	1.36064e-42	1.86768	0.133402	8.73434	1.32128	0.000497288	0.444405	0.117226	0.444405	ENSG00000102755	FLT1
ENST00000530538.6	7.26674e-17	1.2419e-15	1.8665	0.223731	7.01645	2.11851	0.259653	0.991739	0.174547	0.991739	ENSG00000008517	IL32
ENST00000281938.6	9.37762e-35	5.26486e-33	1.8663	0.151766	8.79274	1.44958	0.000266539	0.57556	0.116291	0.57556	ENSG00000152137	HSPB8
ENST00000490127.5	8.36555e-07	4.51228e-06	1.8659	0.378737	2.21068	4.42901	1.79786	1.78819	0.658317	1.78819	ENSG00000102317	RBM3
ENST00000541707.1	6.1393e-09	4.54635e-08	1.86572	0.320961	3.21756	3.42841	0.312542	2.26286	0.50052	2.26286	ENSG00000251301	LINC02384
ENST00000482465.5	0.000226427	0.000769174	1.86534	0.505849	3.61076	7.21113	1.25027	5.14682	0.465689	5.14682	ENSG00000128563	PRKRIP1
ENST00000475441.5	2.82697e-24	8.52038e-23	1.86506	0.183469	3.07552	1.59934	0.329096	0.399206	0.51243	0.51243	ENSG00000197989	SNHG12
ENST00000568461.5	0.000512178	0.00161046	1.86476	0.53673	5.61901	8.00734	0.9927	6.20927	0.293709	6.20927	ENSG00000157322	CLEC18A
ENST00000573556.1	1.37077e-05	5.96603e-05	1.86311	0.42845	2.38346	5.41945	1.29029	3.29896	0.61646	3.29896	ENSG00000171298	GAA
ENST00000535011.6	1.05383e-06	5.59143e-06	1.8623	0.381516	3.99485	4.47791	1.78291	1.85596	0.437868	1.85596	ENSG00000128595	CALU
ENST00000495575.1	1.24271e-19	2.67689e-18	1.86075	0.20526	4.16837	1.91699	0.48906	0.564236	0.424365	0.564236	ENSG00000101940	WDR13
ENST00000294794.7	1.02737e-40	7.76324e-39	1.85947	0.139175	7.04746	1.35249	0.00499553	0.47925	0.172856	0.47925	ENSG00000162745	OLFML2B
ENST00000497973.5	2.89481e-11	2.84136e-10	1.85912	0.27949	3.6601	2.80596	0.550037	1.40283	0.461894	1.40283	ENSG00000117448	AKR1A1
ENST00000527780.5	0.000456439	0.0014525	1.85884	0.530323	2.1131	7.8326	1.41772	5.61335	0.685745	5.61335	ENSG00000131401	NAPSB
ENST00000558097.5	2.49088e-07	1.45851e-06	1.85829	0.360247	3.50498	4.0837	0.0932038	3.15124	0.474442	3.15124	ENSG00000259347	AC087482.1
ENST00000434095.2	1.84828e-18	3.62159e-17	1.85807	0.211959	4.43727	1.98365	0.315187	0.807983	0.402437	0.807983	ENSG00000119383	PTPA
ENST00000422059.5	2.4487e-28	9.64023e-27	1.8576	0.16826	5.17497	1.57201	0.0204554	0.687327	0.340394	0.687327	ENSG00000237686	AL109615.3
ENST00000559876.1	4.49807e-13	5.34407e-12	1.8575	0.256573	3.60074	2.5004	0.545259	1.10048	0.466479	1.10048	ENSG00000172183	ISG20
ENST00000377424.8	1.00391e-11	1.03754e-10	1.85738	0.272905	7.69485	2.7143	0.00218883	1.85974	0.143927	1.85974	ENSG00000142583	SLC2A5
ENST00000379458.8	2.29241e-15	3.41742e-14	1.85639	0.234262	5.46044	2.22836	0.0183725	1.3536	0.310795	1.3536	ENSG00000169894	MUC3A
ENST00000526464.6	1.5152e-19	3.23443e-18	1.85626	0.205255	5.90024	1.91273	0.0724118	0.980832	0.263833	0.980832	ENSG00000008517	IL32
ENST00000482556.5	2.44876e-06	1.22189e-05	1.85597	0.393852	5.11316	4.70866	0.910862	2.96712	0.346319	2.96712	ENSG00000124126	PREX1
ENST00000402322.1	6.78897e-25	2.12814e-23	1.85596	0.180127	7.88788	1.6728	0.00465344	0.806494	0.137353	0.806495	ENSG00000173372	C1QA
ENST00000534464.1	5.89757e-27	2.1239e-25	1.8558	0.172625	7.93697	1.60715	0.00361403	0.74137	0.135812	0.74137	ENSG00000148926	ADM
ENST00000390399.3	8.48197e-14	1.082e-12	1.85526	0.248608	1.78166	2.39873	0.0879412	1.4572	0.799017	1.4572	ENSG00000211752	TRBV27
ENST00000633283.1	8.48197e-14	1.082e-12	1.85526	0.248608	1.78166	2.39873	0.0879412	1.4572	0.799017	1.4572	ENSG00000282234	TRBV27
ENST00000428530.5	3.33954e-12	3.63684e-11	1.85481	0.266395	2.62256	2.62501	0.231176	1.54298	0.571768	1.54298	ENSG00000146674	IGFBP3
ENST00000508963.1	3.81391e-07	2.16638e-06	1.85335	0.364974	2.95675	4.16392	2.03523	1.29492	0.52377	1.29492	ENSG00000204628	RACK1
ENST00000261037.7	6.09032e-23	1.66548e-21	1.85248	0.187843	7.91474	1.7398	0.000905632	0.881215	0.136503	0.881215	ENSG00000144810	COL8A1
ENST00000537056.5	3.64174e-21	8.8246e-20	1.85201	0.196136	5.12692	1.81816	0.577289	0.384447	0.345018	0.384447	ENSG00000140853	NLRC5
ENST00000504594.5	2.79907e-06	1.38221e-05	1.85102	0.395093	3.38351	4.72827	1.73635	2.16611	0.485887	2.16611	ENSG00000169230	PRELID1
ENST00000368671.3	7.75e-07	4.20214e-06	1.85076	0.37453	6.74172	4.33637	0.0158669	3.49095	0.190961	3.49095	ENSG00000180745	CLRN3
ENST00000356798.10	1.32694e-31	6.24258e-30	1.85039	0.158199	6.52611	1.48399	0.0167264	0.60895	0.206333	0.60895	ENSG00000005844	ITGAL
[truncated: 6,315 more rows]

## Sheet: 3,366 upregulate transcripts_GO
GroupID	Category	Term	Description	LogP	Log(q-value)	InTerm_InList	Genes	Symbols
[truncated: 286 more rows]

[truncated: 16 more sheets: 3,973 downregulated trans._GO, 1,159 Transcript-level exclusiv, 10k_variable_transcripts, WGCNA_analysis results, Vascular development module_GO, Ribosome module_GO, Cytokine signaling module_GO, Collagen formation module_GO, TCA module_GO, ECM organ_GO, Organic acid catabolic_GO , DTU_transcript_test, DTU_gene_test, TCGA_samples, 12_paired_samples qPCR validat, Primer sequences]
